# Supplementary material for: Mitochondrial function in skeletal myofibers is controlled by a TRF2‐SIRT3 axis over lifetime
Source: Aging Cell. 2020 Jan 28;19(3):e13097. doi: 10.1111/acel.13097 (PMC7059141; doi:10.1111/acel.13097)
Supplement: Supplementary file 2 [file ACEL-19-e13097-s002.xlsx]

## Sheet: Sheet1
3C-ddPCR PRIMERS
Sub Telo 11p
11p1L	ggcgctaaagatgcaaagat
11p1R	aggcctcattgactttggaa
Sub Telo 11p2
11p2L	tgacctggtgtttgattgactc
11p2R	tacccccatcccctttttac
Sub Telo 11p3
11p3L	tgcagataatttctcccattttg
11p3R	agacattggtctgggcaataa
Sub Telo 11p4
11p4L	ccatgcttaagtgggattca
11p4R	tcaagcctggacatttgttg
Sub Telo 11p5
11p5L	aactgtggcccaggtatcag
11p5R	gtgctgacatattcgggtca
Sub Telo 11p6
11p6L	gcagaaactctacaagccagaa
11p6R	ctctcagcatttgcttgtctg
Sub Telo 11p7
11p7L	atcgatgcaaaaatcctcaa
11p7R	ggtttttgccattggttcta
Sub Telo 11p8
11p8L	cacaggcaacaaaagcaaaa
11p8R	caacttgtaggttgtctcttcacc
Sub Telo 11p9
11p9L	tcattctaaagggccagcat
11p9R	tttgctgaaaatttcttttatcttt
OR4F2p
11p10L	tgtccagatgttaaaagccttg
11p10R	tcagcagcatgaaaatggac
CICp23
11p20L	agcaaaccattgtcaggttatg
11p20R	ttcccatgatttaggcagttg
11p21L	gaatggctgacaactgccta
11p21R	ttctgtcctgacctgcaaag
LOC388572
11p22L	tgtagaatcagtgggcgtgt
11p22R	cagatgagcagcagcgttag
11p25L	gctcactccatcccatcc
11p25R	caagtgcaatcggaagctct
SCGB1C1
11p27L	ctctaccctggccaccttg
11p27R	ccgcgtctctgtcaatttag
RIC8A
11p30L	aagcatagttgtccctcagca
11p30R	tactccagcctgctttctgc
11p31L	caacatctgagggcaatgtg
11p31R	ttgggagaaataactgctttaagtc
11p32L	ccagctctggtttatagttgaag
11p32R	ttgaaaaggacagggatagagc
11p33L	atgtggtttcggccctgat
11p33R	gtcctcacatcccgcaga
11p34L	ctctgcgggatgtgaggac
11p34R	caccctcttcacatctgtgtc
SIRT3
11p35L	gagcttgccgttcaactagg
11p35R	catgagctgcagtgactggt
11p36L	ttccccacccagcctcta
11p36R	cagtgggaggtaggaatgga
11p37L	tgacctcctctcctgctacg
11p37R	cccaggaggcagaagttgta
11p39L	cctaccttacagcgcacaca
11p39R	ctttgttgatgtcttttgatgc
11p40L	tgaagtctggaatgccactg
11p40R	ttctgtgggtgcttcaagtg
11p41L	taaagatgggaggcacaagc
11p41R	ccagcctaggcaacaagagt
PSMD13
11p42L	tgctcttttgattcagaacaagtc
11p42R	ctcctggtcaaggtgctgtt
11p45L	catttggatggaagccattt
11p45R	aaccagtgccattgtcatca
11p44L	acttgttcggggattgaaca
11p44R	tgttttgtcaatattggctctga
11p47L	tcagccactcagcacatacc
11p47R	aggtgtccaccggactttc
FIXED PRIMERS with added tail
Sub Telo 11p3
11p3L+TAIL	gggaggagtgcagataatttctcccattttg
Sub Telo 11p2
11p2L+TAIL	gggaggagtgacctggtgtttgattgactc
	#52Tail	gggaggag
ChIP -ddPCR primers with added tail
SIRT3-1 prom	F	gggaggaggaggaagttccctagtctggtg
	R	cgggttgaaaaaggtgtgag
SIRT3-2 prom	F	gggaggaggagccagcatttctgtaccc
	R	cggaattgctcctgtcaaat
ITS-2	F	gggaggagttggtcttcacagagaccctaaa
	R	tgccacctagtggctgatg
ITS-1	F	gggaggagccctaagccctaagcctaacc
	R	cctataacccaagcaggttga
CICP23 prom	F	gggaggagatggagggcaggatggttat
	R	ggccttactccgttccaaac
Alu	F	gggaggagcgagaccatcctggctaaca
	R	atctcggctcactgcaagc
RT-qPCR
	HUMAN
HPRT	F	tgatagatccattcctatgactgtaga
	R	caagacattctttccagttaaagttg
GAPDH	F	agccacatcgctcagacac
	R	gcccaatacgaccaaatcc
PPIA	F	atgctggacccaacacaaat
	R	tctttcactttgccaaacacc
TERF2	F	ttgggtggaagaggatgaac
	R	cttctacagtccacttctgcttttt
Myod1	F	cactacagcggcgactcc
	R	taggcgccttcgtagcag
Myog	F	gctcagctccctcaacca
	R	gctgtgagagctgcattcg
Atg7	F	ttgcctagggggtggtaag
	R	catgttgaatcctctggcatt
Foxo3	F	gctaagcaggcctcatctca
	R	gtcttgtgtcagtttgagggtct
SIRT1	F	ctccaaggccacggatag
	R	gccacagtgtcatatcatcca
SIRT2	F	gaaggtgcaggaggctca
	R	ctgagcgtctgggagaataagt
SIRT3	F	agcccgacattgtgttcttt
	R	ggtcaagctggcaaaagg
SIRT4	F	ggggtgtgaagtgtccgtag
	R	aatggaggctttcgagcac
SIRT6	F	gcttcctggtcagccaga
	R	tggcacattcttccacaaac
ATG2	F	tttcctcatcaccggttagc
	R	ctgagccgtgtctgtgattc
ATG4	F	tggaacaacgtcaagtacgg
	R	tggaaacgctgtatgtcacc
ATG5	F	caacttgtttcacgctatatcagg
	R	cactttgtcagttaccaacgtca
Foxo1	F	aagggtgacagcaacagctc
	R	ttccttcattctgcacacga
p38	F	ccaggagtccgtaagtaggaga
	R	gcctctcctgagacattttcc
ATR	F	cactcaggtgaatggagtgc
	R	aaatcccactgtgacaatttcc
ATM	F	tggtacacttataccccttgtgtatg
	R	cgtgatatagaggttttcattatcctt
RT-qPCR
	MICE
Gapdh	F	AGCAAGGACACTGAGCAAGAG
	R	GCAGCGAACTTTATTGATGGT
Hprt	F	TTTGCTGACCTGCTGGATTAC
	R	CTTTTATGTCCCCCGTTGACT
Ppib	F	CACCAATGGCTCACAGTTCTT
	R	ATGACATCCTTCAGTGGCTTG
SIRT3	F	tcctctgaaaccggatgg
	R	tcccacacagagggatatgg
FOXO3	F	gctaagcaggcctcatctca
	R	ttccgtcagtttgagggtct
Terf2	F	aagcccagagctctcaacc
	R	tccacttgtctttggatgctt
mtDNA quantification
	Human
tRNA-Leu(UUR)	CAC CCA AGA ACA GGG TTT GT
	TGG CCA TGG GTA TGT TGT TA
B2-microglobulin	TGC TGT CTC CAT GTT TGA TGT ATC T
	TCT CTG CTC CCC ACC TCT AAG T
	Mice
mtDNAMice JR-1 CTCCGTGCTACCTAAACACCTTATC
mtDNAMice JR-2 GACCTAAGAAGATTGTGAAGTAGATGATG
Apob Mice-1 CACGTGGGCTCCAGCATT
Apob Mice-2 TCACCAGTCATTTCTGCCTTTG
