# Supplementary material for: Mitochondrial function in skeletal myofibers is controlled by a TRF2‐SIRT3 axis over lifetime
Source: Aging Cell. 2020 Jan 28;19(3):e13097. doi: 10.1111/acel.13097 (PMC7059141; doi:10.1111/acel.13097)
Supplement: Supplementary file 4 [file ACEL-19-e13097-s004.xlsx]

## Sheet: Sheltrin BIOPSIES WB 
TRF2	Fetuses	Young Adults	Elders
	4.49822	4.49214	1.01944
	3.20569	2.61477	0.798987
	3.20902	2.59398	0.907319
	2.31363	1.49551	0.97023
	3.1691	2.86575	0.932124
	2.61028	0.975663	0.885019
	3.40489	1.00774	0.99975
	2.56282	0.990569	0.968245
	2.17408	1.42292	0.938518
	2.8535	1.42292	0.957255
	4.8036	2.72711	0.785497
		2.24294	0.683652
		2.44555	0.878451
		2.74656	0.96785
		1.28255	0.74634
		2.31577	0.925469
		2.44449	1.16898
		0.945838	1.13728
		1.13836	1.33814
		1.1064	0.89077
		1.08101	0.632872
		1.04735	0.649822
		1.21541	1.14887
		1.25202	1.13255
		2.52554
		2.13421
DATA From Supplemental		Figure S1
TRF2 - Supp data	Fetuses	Young Adults	Elders	TPP1	Fetuses	Young Adults	Elders
	4.98218	4.49214	0.885019		0.582932	0.683652	1.01944
	4.20569	2.61477	0.99975		0.479322	0.878451	0.798987
	5.20902	2.59398	0.968245		1.97053	0.96785	0.907319
	2.31363	1.49551	0.938518		2.09532	0.74634	0.97023
	1.69096	2.86575	0.957255		2.96013	0.925469
	2.61028	1.08101	0.785497		2.9713	0.32392	1.25202
	3.40489	2.04735	0.683652		0.458379	1.13728	0.525535
	3.56282	1.21541	0.878451		2.8356	1.33814
	2.17408	1.25202	0.96785		2.1064	0.54392	0.632872
	4.8036	2.52554	0.74634		2.08101	3.12972	1.053
	2.8036	1.13421	0.925469		1.04735	1.64982	0.3723
	3.796	1.35	1.16898
			1.13728
			1.33814
			0.89077
TRF1	Fetuses	Young Adults	Elders	RAP1	Fetuses	Young Adults	Elders
	1.49822	4.49214	1.01944		2.24294	1.6525	0.19435
	2.20569	2.61477	0.798987		2.44555	0.878451	1.14887
	1.20902	2.59398	0.907319		2.74656	0.96785	1.13255
	1.3626	1.49551	0.97023		1.28255	0.74634	0.97023
	1.1691	2.86575	1.09321		2.31577	0.925469	0.932124
	1.61028	1.97566	1.0885		2.44449	1.16898	0.885019
	1.40489	1.00774	1.75		0.945838	0.37277	0.99975
	2.56282	1.99057	1.09682		1.13836	1.33814	1.21541
	1.17408	1.42292	1.19385		1.1064	0.89077	1.25202
	0.8535	1.42292	1.29573		1.08101	0.632872	1.52554
	0.803599	1.72711	1.7855		1.04735	0.649822	1.13421
	0.658	1.001	2.34802
TIN2	Fetuses	Young Adults	Elders	POT1	Fetuses	Young Adults	Elders
	4.97623	2.49214	4.49214		2.24294	0.683652	1.21541
	3.20569	2.61477	2.56282		2.44555	0.878451	1.25202
	3.9017	2.59398	2.17408		2.74656	0.96785	2.52554
	1.0963	1.49551	2.8535		1.28255	0.74634	2.13421
	3.1691	2.86575	0.48131		2.31577	0.925469	1.14887
	2.61028	0.975663	1.00774		2.44449	1.16898	1.13255
	1.0832	2.5906	0.990569		0.945838	1.13728	0.99975
	0.97902	1.59342	0.89532		1.13836	1.33814	0.968245
	4.68053	0.89579	1.23032		1.1064	0.89077	0.938518
	2.58		2.47932		1.08101	1.63287	1.95725
			3.973		1.04735	0.649822	0.785497
						2.64902

## Sheet: Western Blots
MYOTUBES
	shScramble	Control	shTERF2	TRF2	Empty
TRF2	1	1.75148	1.16321	1.30198	1
	1	0.202636	0.243007	1.64503	1
	1	0.832505	0.412884	5.52657	1
	1	0.765759	0.337728	5.13916	1
	1	2.50628	0.0787803	1.28561	1
	1	2.45564	0.767856	2.00316	1
	1		1.07197
	1		0.328087
	1		0.362182
	1		0.325138
	1		0.249927
	shScramble	Control	shTERF2	TRF2	Empty
FOXO3A	1	0.101156	1.01183	0.0586331	1
	1	0.656195	1.26922	0.163617	1
	1	1.01779	0.654061	0.0215311	1
	1	1.25263	1.30221	0.0730502	1
	1	0.65658	1.35907	0.855153	1
	1	0.852311	1.31352	0.0262566	1
	1		1.96953
	1		3.14495
	1		3.58926
	1		2.83239
	1		9.93296
SIRT3	shTERF2	shScramble	Empty	TRF2	SIRT3	shTERF2-SIRT3	Control
	0.428538	1	1	1.43658	3.16306	1.09823	0.641308
	0.616221	1	1	0.678503	3.14447	0.665177	0.608156
	0.0862743	1	0.938438	1.43683	4.5332	1.22111
	0.138916	1.237	1	0.896	3.77584	1.24381
	0.59792	0.99	1

## Sheet: Cellular Model - TIFs- MYOBLAST
53BP1 FOCI										TIFS
	shTRF2	shTRF2+H202	shScramble+H202	Empty	Empty+H202	shScramble	TRF2	TRF2+H202			shTRF2	shTRF2+H202	shScramble+H202	Empty	Empty+H202	shScramble	TRF2	TRF2+H202
	10	125	11	23	55	5	12	14			3	6	2	3	6	1	0	4
	17	85	20	28	49	15	0	6			6	10	2	8	10	0	0	7
	25	215	23	42	15	3	4	135			7	15	1	2	4	0	1	4
	45	115	19	10	24	6	3	25			5	21	4	7	7	0	0	5
	32	154	33	26	18	36	10	42			1	32	3	5	3	8	2	7
	48	97	47	31	56	4	4	5			5	17	7	4	10	0	1	2
	57	137	30	8	62	54	15	17			6	22	5	8	2	7	0	0
	75	25	33	1	35	2	21	45			4	8	3	0	3	0	2	0
	27	42	22	4	36	12	24	23			5	10	0	1	9	1	2	12
	85	27	33	0	50	3	5	19			7	4	3	0	12	2	0	4
	59	31	56	0	27	2	8	35			5	7	10	0	5	1	0	8
	10	35	27	0	21	2	14	32			7	6	4	0	6	1	5	4
	8	23	49	7	47	16	27	4			9	8	4	1	4	0	4	2
	27	27	30	5	87	5	11	27			6	5	4	0	15	0	2	2
	31	41	31	4	52	1	14	3			7	7		0	9	0	0	0
	45	19	35	6	110	25	18	12			4	8		0	2	3	0	3
	8	39	23	20	125	21	35	38			9	6		1	3	2	5	4
	12	75	39	25	110	25	6	15			12	6		2	1	5	1	0
	9	81	21	0	95	65	1	8			10	7		0	3	11	0	1
	7	38	34	4	81	15	0	25			20	11		1	4	3	0	4
	25	42	19	25	78	4	8	18			10	8		7	5	1	1	2
	10	81	122	3	105	0	4	7			5	7		0	6	0	0	2
	15	65	98	10	4	1	2	27			8	9		5	1	3	0	4
	8	29	95	7	10	2	0	32			6	12		0	1	2	0	2
	15	150	75	0	88	2	4	12			4	11		0	6	0	2	0
	22	59		0	120	2	0	19			6	6		0	15	0	0	1
	38	26		0	115	0	0	7			15	19		0	5	0	0	3
	42	132		0	45	5	5				10	10		0	11		1
				6			2				8	12		2	10		0
							0				17	15			12		0
															8
															14

## Sheet: Cellular Model - TIFs- MYOTUBES
53BP1 FOCI										TIFS
	No Sh	ShScramble	Sh4813	Sh4809	Sh4810	Sh4812	TRF2	Empty			No Sh	ShScramble	Sh4813	Sh4809	Sh4810	Sh4812	TRF2	Empty
	33	29	23	5	30	18	2	38			3	2	1	1	0	1	0	0
	30	8	20	7	33	26	45	46			3	2	2	0	0	2	5	1
	28	31	20	3	17	32	25	44			1	1	1	0	2	1	2	1
	25	9	23	15	34	28	75	12			2	5	2	1	3	2	3	1
	17	7	17	17	33	23	20	18			1	2	1	2	1	1	1	2
	14	21	25	10	19	28	30	15			2	1	1	3	1	2	2	0
	22	39	15	12	44	27	18	12			1	1	2	1	1	2	1	0
	21	40	17	30	27	25	20	7			3	1	1	1	5	2	0	3
	28	20	17	16	25	12	15	27			2	3	1	1	3	2	0	4
	6	24	18	27	24	11	17	21			1	2	1	2	6	2	0	3
	18	32	17	32	39	27	21	15			3	2	2	2	3	3	0	2
	10	25	22	24	49	21	25	19			2	1	1	0	2	2	5	1
	6	19	19	20	22	13	9	35			1	2	2	0	1	2	0	5
	17	15	19	14	25	25	2	32			4	4	4	0	3	3		3
	15	34	10	32	17	18	10	35			1	0	5	5	1	4	0	2
	7	33	14	27	19	22	15	26			2	0	1	4	2	1	0	1
	11	25	20	29	27	18	27	32			1	0	0	3	0	3	0	5
	27	34	18	31	29	22	24	41			2	0	0	4	0	3	1	3
	33	11	22	41	32	12	12	19			0	0	0	0	1	2	0	2
	30	27	16	34	26	18	31	32			0	0	0	1	1	1	0	1
	35	31	19	30	22	22	25	68			0	0	0	2	4	0	0	2
	28	22	22	32	16	16	44	35			0	0	0	3	1	0	0	2
	38	38	21	16	18	25	10	25			0	0	0	0	2	0	2	2
	35	40	17	17	19	24	19	22			0	0	0	1	0	0	3	1
	13	24	15	19	15	20	32	11			0	0	0	3	0	0	0	2
	18	37	17	25	30	35	35	27			0	0	0	3	0	0	1	1
	16	27	16	27	22	25	24	25			0	0	0	0	0	0	2	2
	26	24	25	18	16	33	28	30			0	0	0	0	0	0	0	1
	33	19	29	28	18	29	17	41			0	0	0	2	0	0	0	1
	31	27	22	24		14	16	34			0	0	0	0	0	0	1	0
	22	25	19	25		12	28	19			0	0	0	0	2	0	2	0
	18	24	18	26		15	20	19			0	0	0	0	4		2	0
	15	9	23			16	22	32			0	0	0	3	2		3	4
	14	20				13	57	22			0	1	0	3	6		0	1
	22	35					25	20			0	1			2		2	1
	8	25					10	37			0	4			2		1	1
	22	33					34	82			0	0			1		4	0
	23	29					17	25			0	0			0		2	0
	26	14					5	45			0	2			0		0	1
	22	12					17	28				0			0		2	2
	26	15						32				0					0	3
	23	16						25				0					0	0
	12	13						21				4						1
	14	75						48				2						3
	24	7						39				2						2
	5	53						44				1						0
	20	15						24										1
	14	17						40										2
	15	10						16										3
	11	12						33										1
	13	30						5										0
	18	16						39										1
	16	27						25										0
	26	32						33										0
	33	24						47										1
	31	20						10										2
	22	14						15										1
	18	32						21										1
	15	27						28										4
	14	29						18										0
	22	31						12										2
	8	41																3
	22	34
	23	30
	26	30
	22	33
	26	17
	23	34
	12	33
	14	19
	27	44
	25	27
	12	25
	11	24
	27	39
	21	49
	13	22
	25	25
	18	17
		19
		27
		29
		32
		26
		22
		18
		26
		32
		28
		23
		28

## Sheet: qPCRs Cellular model
MYOBLASTS
		Control	ShScramble	ShTRF2			Control	ShScramble	ShTRF2			Control	ShScramble	ShTRF2
	TRF2	1.43345	1.09153	0.0971804		MyoD	2.25086	1.51981	1.01242		MyoG	7.34014	0.339223	0.522313
		0.3268	1	0.2102			1	0.8977	1.6998			0.508	1.57877	2.348
		1.8875	0.6795	0.09729			0.57977	1.2468	0.6789			1.007	1	1.53
		2.6539	1.46749	0.123			1.00899	0.7856	1.0058			2.9087	0.9796	1.006
		0.9549	0.986	0.394			1.656	1				0.300976	1.35479	0.68997
		1.382	1.325	0.06492								0.76327	0.6479
		0.568											1
MYOTUBES																ShScramble	Empty	shTRF2	TRF2	Control
		shScramble	Empty	shTRF2	TRF2	Control			shScramble	Control	shTRF2	TRF2	Empty		MyoG	1	1.06896	32.9507	0.602572	1.06896
	TRF2	1	0.939697	0.0393927	30.0863	1.65415		MyoD	0.662752	12.3896	13.3803	1.07665	0.610749			1	0.257928	4.08954	0.509374	0.257928
			0.684482	0.0351808	37.8243	1.18017			1	7.89367	30.7956	3.43889	1			1	0.245601	0.906084	1.27082	0.245601
		0.8684	0.334963	0.00219068	19.094	1			1.93781	12.9704	121.962	10.9593	1.97488			1	1.8469	2.4836		1
		1	1	0.00404291	9.24019	0.677134			0.427733	0.259331	0.0930292	0.105651	0.48544			1	9.80093	0.405		1
		1	1	0.026252	11.1112	1.8805			1	0.355458	0.179823	0.221841	1			1.28843		1.33076
		1.65415	2.83027	0.00679552	4.58345	9.05497			1.22425	1.53706	0.478729	0.488614	2.97223			1.97939	1	0.0321639		1
				0.000127128	4.58414	14.2718					4.06954						2.39577	0.0723614
		1	2.71712	0.00429944	51.0002	6.58216					7.54592							1.61138
		0.939697		0.0101944							15.7297							0.0293388
		0.684482		0.00114549		3.94938					0.0954766							0.415476
				0.00393413		2.83027					0.322024							0.951763
		1		0.000259816							0.458257							0.0762671
		1		0.0134992		2.71712												1.03763
		2.83027		0.00519159														0.314482
		2.71712		4.39093e-05														1.69328
				0.000409541														1.0663
				0.573935														4.8716
				0.051712
				0.675752
				0.117916
				1.36777
				0.0835832
				0.0541722
				0.101343
				1.01418
				0.630009
				0.0161253
				0.015949
				0.0125641
				0.0205515
				0.00677891
Mito DNA CONTENT
	Control	Empty	TRF2	shScramble	shTRF2
	1.23871	1	0.638199	0.339535	13.2053
	1.53395	1.20269	0.639482	1	5.02896
	0.85825	1.001	0.228704	1.25187	4.12332
	1.87026	1	0.84546	0.339535	7.69823
				0.721033	8.65821
				0.937823	13.5825
	Control	shScramble	shTRF2	Empty	TRF2			shScramble	Empty	shTRF2	TRF2	Control
SIRT1	0.00223455	0.820925	0.750217	1	0.0168555		SIRT4	1	0.629383	0.554808	0.594876	0.826923
	1.83794	1	1.75492	3.41459	2.06686			3.35852	1.00156	0.342689	0.284984	0.598514
	0.0655222	0.542959	2.01179	0.648814	1.0872			0.00772104	0.255533	0.073542	0.332806	0.140952
	0.294036	1	0.173617	1				1	1	0.73746	2.29234	1
	0.94615		0.274706	5.36735	0.483027			0.118141		2.49725	4.10938	1.05212
			0.718818		1.15135			0.471346		0.367785	0.0795917	0.582823
			1.8368					1		131.213
			8.45513					0.517419		197.526
			0.000514523					1		168.727
			0.0474962					2.23545		74.106
			0.684124					1.43277		56.3195
										107.11
										60.0848
										9.11981
										16.8548
										1.22818
										2.22173
										0.250146
	shScramble	Empty	shTRF2	TRF2	Control			Control	shScramble	shTRF2	Empty	TRF2
SIRT2	1	1	6.54953	20.2773	9.85322		SIRT3	0.326062	1	0.00610568	1	1.7235
	1.03848	0.924774	5.97804	18.4203	10.0709			0.414918	1	0.00509419	1.68057	1.25314
	0.64777	0.583324	3.12053	10.8304	8.49054			0.95254	1.98256	0.0018384	1.2153	1.18553
	1		1.83068	1.23579	0.0752625				1	5.1118e-05	3.92127	4.18855
	0.88912		1.85114	1.16142	0.0556797				0.899466	0.154592	3.44591	3.1261
	0.546078		1.52144	0.64114	0.032291				1	0.000747267	3.71136	1.13439
	1		1.35565						1	0.3763
	0.777648		1.56139						1	0.00878328
	0.753466		0.902366						0.724165	0.0122041
	1		2.07071
	0.905721		2.50669
	0.989766		1.73713
			5.02806
			3.69289
			3.63595
			3.83285
			1.50445
	shScramble	Control	shTRF2	TRF2	Empty
PGC1a	0.79824	3.21078	7.05612	0.22623	0.60202
	1	2.16086	17.7537	0.347751	1
	1.41686	5.39139	45.1024	1.00723	1.78981
	0.98416	3.72984	21.7012	0.728744	1
	1	1.15131	5.97829	0.923427	0.510502
	5.44971	3.32378	2.93727	1.26141	2.62477
			10.4696
			12.2539
			10.0165
			2.98899
			1.3814
			2.95176

## Sheet: FOXO3A - Myotubes
FOXO3A Foci	No Sh	ShScramble	Sh4813	Sh4809	Sh4810	Sh4812
	0	0	180	287	14	285
	0	0	150	5	15	279
	0	0	212	11	10	0
	0	0	245	2	15	0
	0	0	227	83	1	0
	0	0	178	180	0	0
	0	0	169	12	0	0
	0	0	147	4	0	0
	0	0	95	0	0	0
	27	0	111	0	12	0
	30	254	292	8	17	298
	189	0	0	10	14	40
	36	0	0	95	0	110
	0	0	0	82	0	0
	0	154	0	75	22	0
	0	22	0	270	0	0
	0	0	0	180	0	5
	0	0	0	88	222	2
	73	185	0	0	234	20
	78	65	0	15	0	2
	58	0	0	0	0	63
	0	0	0	21	0	68
	0	0	0	47	155	8
	0	0	0	4	280	14
	0	0	0	0	220	0
	0	0	0	118	130	0
	0	285	0	18	0	0
	95	70	0	14	0	0
	0	85	0	0	189	178
	0	14	0	251	25	0
	0	20	12	190	0	0
	75	37	254	0	0	0
	0	0	15	0	0	0
	0	0	0	14	156	278
	0	0	285	7	0	13
	0	12	251	0	0	12
	80	0	13	138	176	0
	0	0	0	15	0	234
	0	0	195	0	0	35
	0	0	15	9	0	2
	0	0	55	0	12	0
	0	0	186	75	18	178
	72	0	0	0	25	0
	0	0	0	98	198	234
	0	0	275	54	12	0
	0	0	0	223	0	0
	0	0	0	92	0	180
	0	0	220	0	17	0
	115	0	0	0	222	0
	320	0	0	195	0	175
	305	0	285	0	217	0
	5	0	279	189	0	0
	1	0	0	221	12	99
	2	0	0	0	0
	0	0	0	0	0
	0	215	0	0
	0	316	0
	0	154	0
	0	0	0
	0	0	0
	0	0	298
	0	0	40
	0	0	110
	0	0	0
	35	0	0
	0	0	0
	0	0	5
	0	0	2
	0	12	20
	0	0	2
	3	0	63
	0	0	68
	0	0	8
	0	5	14
	0	0	0
	0	0	0
	0	0	0
	0	0	0
	0	0	178
	0	0	0
	0	0	0
	0	0	0
	0	0	0
	0	0	278
	0	0	13
	0	0	12
	0	0	0
	0	0	234
	0	0	35
	0	0	2
	0	0	0
	0	0	178
	0	0	0
	0	0	234
	0	0	0
	0	0	0
	10	0	180
	0	0	0
	0	0	0
	0	0	175
	0	0	0
	0	0	0
	0	0	99
	0	0	287
	0	0	5
	0	0	11
	0	0	2
	0	0	83
	0	0	180
	0	0	12
	7	0	4
	0	0	0
	0	0	0
	0	0	8
	0	0	10
	0	0	95
	0	0	82
	0	0	75
	12	0	270
	0	0	180
	0	0	88
	0	0	0
	5	0	15
	0	0	0
	0	0	21
	0	0	47
	0	0	4
	0	0	0
	0	0	118
	0	0	18
	0	0	14
	0	0	0
	0	0	251
	0	0	190
	0	0	0
	0	0	0
	0	0	14
	0	0	7
	0	0	0
	0	0	138
	0	0	15
	0	0	0
	0	0	9
	0	0	0
	0	0	75
	0	0	0
	0	3	98
	0		54
	0	15	223
	0	0	92
	0	0	0
	0	0	0
	0		195
	0		0
	0	32	189
	0	0	221
	0	0	0
	0	0	0
	0	0	0
	0	0	14
	0	0	15
	0		10
	0		15
	0	14	1
	0	0	0
	0	0	0
	0	0	0
	0	0	0
	0	0	12
	0	0	17
	0	0	14
	0	0	0
	0		0
	0	2	22
	0	0	0
	0	0	0
	0	0	222
	0	0	234
	0	0	0
	0	0	0
	0	0	0
	0	0	155
	0	0	280
	0	0	220
	0	0	130
	0	0	0
	0	0	0
	0	0	189
	0	0	25
	0	0	0
	0	0	0
	0	0	0
	0	0	156
	0	0	0
	0	0	0
	0	3	176
	0	1	0
	0	2	0
	0	1	0
	0	1	12
	0		18
	0	8	25
	0	0	198
	0	4	12
	0	1	0
	0	4	0
	0	23	17
	0	0	222
	0	0	0
	0	0	217
	0	0	0
	0	0	12
	0	0	0
	0	0	0
	14	0	256
	0	40	183
	0	0	250
	0	0	345
	0	0	133
	0	0	235
	0	0	211
	0	0	200
	0	0	0
	0	0	9
	0	0	3
	0	0	12
	0	0	45
	0	0	0
	0	0	0
	0	0	0
	0	0	0
	0	0	4
	0	0	0
	0	0	123
	0	0	165
	0	16	11
	0	0	110
	0	0	0
	0	0	0
	0	0	0
	0	0	0
	0	21	24
	0	0	54
	0	0	12
	0	0	13
	0	0	0
	0	0	0
	0	0	0
	0	0	0
	0	0	0
	0	0	0
	0	15	0
	0	0	0
	0	0	111
	0	0	58
	0	0	110
	0	0	23
	0	0	157
	0	0	0
	25	0	0
	0	0	0
	0	0	0
	0	12	0
	0	0	0
	0	0	0
	0	0	0
	0	0	0
	0	0	123
	0	0	112
	0	0	187
	0	0	90
	0	0	87
	0	0	121
	0	0	154
	0	0	0
	0	0	0
	0	0	0
	0	0	0
	0	0	0
	0	12	3
	0	32	7
	0	5	65
	0	21	0
	0	10	0
	0	2	0
	0	0	0
	0	0	1
	0	0	3
	0	0	9
	0	0	11
	0	3	12
	15	0	176
	0	0	256
	0	0	165
	0	0	154
	0	12	112
	0	7	100
	0	2	99
	0	1	98

## Sheet: Myotubes- FUSION INDEX
NUMBER OF NUCLEI PER CELLS
MYOTUBES - Fusion Index
	TRF2-inhib	TRF2	TRF2-H202	TRF2-EGCG	Empty	Empty-H202	Empty-EGCG	ShSc-EGCG	Empty-Inhib	ShSc-Inhib	ShSc		shTRF2-inhib	shTRF2-H202	ShTRF2	ShTRF2-EGCG	ShSc-H202
	12	11	13	9	9	12	11	12	16	14	14		11	24	25	12	11
	11	6	15	7	8	12	6	11	16	15	14		12	12	26	11	10
	3	9	17	7	9	15	8	14	17	15	14		15	7	22	10	9
	7	9	14	9	3	15	8	14	16	14	14		17	6	18	19	8
	22	9	18	9	3	15	9	14	8	14	11		18	6	19	19	9
	10	23	7	12	5	9	9	15	9	14	12		19	5	14	18	9
	11	15	8	15	6	9	10	15	9	12	12		25	9	16	18	17
	11	17	13	17	7	9	10	15	9	11	18		27	19	11	27	17
	6	8	15	18	7	7	10	15	11	10	19		28	18	10	28	4
	8	23	11	12	7	24	11	15	13	9	23		26	14	9	28	5
	9	14	16	11	6	25	15	8	15	9	19		25	15	9	27	6
	26	16	23	16	14	21	17	8	14	9	26		24	11	8	32	6
	18	10	21	12	18	12	18	8	14	9	27		22	12	7	12	23
	5	11	13	10	19	12	18	8	6	8	10		11	6	7	11	34
	3	8	15	8	18	11	18	9	5	8	9		10	4	6	9	21
	8	6	16	9	18	11	17	9	5	15	9		10	4	8	8	12
	3	3	8	5	18	16	15	9	6	25	9		15	3	9	8	15
	10	12	9	7	21	17	11	7	8	27	8		15	5	9	8	17
	5	11	12	8	23	9	16	7	8	22	8		7	7	11	7	18
	5	3	14	9	22	8	28	7	3	22	7		7	8	10	7	17
	12	7	17	6	22	7	26	3	4	27	5		7	19	15	6	15
	12	22	7	5	22	6	28	3	12	28	4		6	23	14	11	11
	14	10	9	19	26	5	25	5	11	3	4		6	26	16	14	11
	18	11	9	16	34	7	5	5	18	4	4		5	29	15	15	10
	19	11	16	11	21	8	5	5	19	5	5		5	22	15	16	9
	23	6	23	12	20	9	5	7	20	6	6		5	11	11	18	8
	32	8	25	15	9	8	18	9	27	7	12		4	17	13	13	9
	11	9	16	23	17	8	16	9	25	5	11		6	10	16	14	7
	8	26	23	27	11	15	13	9	24	3	10		8	11	18	14	5
	6	18	15	25	12	17	18	11	23	19	16		7	12	19	4	5
	9	5	9	15	15	17	15	15	22	18	15		5	14	29	5	4
	6	3	7	14	15	17	11	18	22	11	14		8	7	27	4	4
	7	8	3	12	15	5	12	29	24	15	12		8	8	26	19	4
	5	5	4	12	16	4	17	27	25	16	11		9	9	15	10	7
	4	7	4	13	16	3	18	26	17	32	14		9	6	16	9	8
	3	9	5	18	7	12	15	27	18	5	14		11	7	17	5	9
	19	17	6	8	7	11	11	27	6	6	15		12	5	11	21	19
	35	23	6	10	5	10	12	19	4	6	16		14	9	14	14	10
	23	32	11	9	6	9	15	19	5	6	10		15	9	14	12	16
	12	16	16	8	8	17	9	10	6	7	9		13	6	15	11	16
	11	19	18	10	11	16	7	10	8	5	9		11	6	16	14	18
	8	11	32	15	12	13	6	10	9	7	8		13	4	10	15	19
	10	21	22	17	14	15	8	4	14	19	8		8	2	9	18	7
	13	4	2	3	16	14	8	15	11	11	7		6	3	3	9	8
	16	8	21	4	18	12	5	16	13	10	7		7	3	5	9	9
	12	7	5	3	16	13	15	5	15	11	7		11	18	7	8	6
	5	17	6	8	14	11	11	11	18	13	6		14	19	8	7	9
	3	14	8	9	8	18	14	7	11	14	5		13	17	8	8	10
	4	10	9	8	7	9	13	6	10	15	4		12	15	7	8	15
	6	11	7	16	6	22	12	4	8	16	14		11	15	19	17	14
	2	20	7	18	5	21	11	17	7	6	11		10	11	17	11	13
	14	9	6	19	5	23	11	14	8	7	13		18	13	16	14	11
	17	3	5	21	3	23	12	1	7	4	15		17	12	15	11	17
	19	4	8	22	2	8	12	16	9	8	17		11	11	11	12	18
	16	4	18	20	8	6	11	16	6	8	18		15	8	15	14	19
	17	5	15	24	9	5	7	17	12	5	19		18	6	19	17	20
	17	7	16	26	9	5	6	14	14	11	11		13	8	9	10	21
	15	8	13	14	7	6	7	3	13	14	11		12	6	5	10	12
	21	5	13	17	6	7	6	7	16	18	13		8	7	7	9	18
	22	4	12	8	5	15	6	9	17	12	10		9	5	14	8	9
	21	3	11	7	6	17	7	5	15	11	9		10	7	10	7	8
	5	15	13	6	7	18	5	15	12	10	8		14	9	20	7	7
	24	25	15	6	8	17	8	9	18	8	7		15	6	21	8	7
	27	26	17	5	12	14	5	8	9	9	7		16	7	14	8	8
	27	22	24	8	7	14	5	10	4	6	6		8	9	7	9	9

## Sheet: ROS - myotubes I
ROS FOCI INTENSITIES
	Empty	TRF2	ShSc	ShTRF2	Empty-Inhib	TRF2-inhib	ShSc-Inhib	shTRF2-inhib	Empty-EGCG	TRF2-EGCG	ShSc-EGCG	ShTRF2-EGCG	Empty-H202	TRF2-H202	ShSc-H202	ShTRF2-H202
			5001		5001	2194			7909	4805			4412	4154
		10366	5467		5467	866			7414	6890			3832	6399
	3629	7495	4590		4590	535	5730	5125	6363	5145	2467	4353	5565	5114		7401
	3040	7606	5837	5449	5837	2157	5178	6929	6948	7481	2601	3221	7599	4004	2567	8142
	3279	13643	5941	5729	5941	1837	5660	7188	5538	7262	3902	4160	4120	4455	2771	7901
	2673	11888	7544	6024	7544	1002	7116	6118	7781	7377	1945	4965	4687	4103	3269	6923
	3317	10893	5835	6136	9867	2091	7099	6145	5987	5221	4951	3184	4786	4659	2893	7603
	5075	7016	5614	8181	5570	2033	5694	6137	6573	7101	2788	3767	5425	6502	4100	8330
	3612	13184	4507	8339	8435	1798	9240	5970	7113	6463	2675	4119	6869	4467	3146	6744
	3143	12017	7784	12326	5818	1052	6086	6808	6323	7781	4567	3958	6912	4256	4361	7972
	2714	9123	4857	19422	8098	2350	7504	6342	5751	5232	2354	4464	3979	6085	2783	7523
	3686	9896	7476	9162	5692	1814	8507	6832	12122	5430	3079	3704	5846	4703	2418	8467
	3436	9874	5097	17339	8984	2133	6726	6063	6965	7154	2322	3300	6691	6097	4431	7451
	4208	12998	5326	7599	6208	1777	8992	6181	6188	4479	3284	4364	6307	5634	2980	9118
	3944	8118	6309	7980	5686	1713	5907	6072	6062	5210	4096	5169	6046	4560	4160	8020
	3873	7289	4824	7855	7623	1532	5463	7406	11163	5207	2588	3955	4089	4010	6875	7194
	3090	8306	4153	9331	10321	1670	5407	6970	10945	4429	2410	4011	5146	5087	3153	7951
	6649	10584	4910	10102	10242	1044	8438	6480	6639	7141	2481	4385	6251	4113	4768	6778
	5482	9135	6239	8210	7298	815	6061	6764	19113	5177	2340	3785	3180	5353	3798	12723
	11064	8151	5124	7820	6838	1188	6378	6118	4844	6786	2198	4664	3643	6718	3110	7519
	9401	8429	6190	11311	9600	1314	7220	6728	6742	6716	4031	3361	4299	4422	3569	7552
	6682	10367	7931	8305	6867	894	8930	6976	5490	5678	2803	5299	4492	8639	3412	11606
	7954	8322	6411	11355	9750	1124	5464	6695	6291	5015	2555	4246	4553	5834	2466	7088
	7290	8269	7061	7137	4928	1027	11847	6700	6438	6469	2081	3818	6788	4717	7478	6374
	7855	8575	7212	8170	5693	1106	7056	5373	10666	5717	2432	3842	5026	5395	2532	7851
	8079	8737	4719	7977	5253	845	8048	6981	5402	4843	2699	4204	5081	4625	2358	7328
	4682	8129	7544	7576	5741	941	6728	6259	5571	5060	2337	4119	4491	4581	2557	7501
	9126	37895	6727	11743	7585	658	5186	8710	8108	5723	3234	3905	3553	6023	2447	8979
	6537	7176	4433	7177	6302	1129	6068	7062	6059	5343	2694	5272	5833	5019	2926	7728
	6629	25436	5771	15243	7463	1003	11314	7372	6736	5639	2598	3400	4976	5639	4563	8275
	7448	8786	5519	7761	7136	999	10988	6548	7431	6003	2374	3213	4865	5104	2820	7390
	4915	8300	5596	7733	5818	588	8545	6414	5940	5202	2687	8396	6601	7169	3957	12257
	4997	9499	5651	21777	6739	1210	9928	6704	7150	5570	2386	4080	6737	9400	2991	8617
	7190	7947	4756	7059	6501	837	7677	6759	8321	7232	2365	3859	3281	5871	4270	7448
	7956	7998	7557	7240	5376	1170	5024	6675	11608	6008	2335	3988	5553	5858	4615	8769
	8720	8327	10296	9252	5145	972	6767	7439	5359	4527	2643	3331	5347	5846	4313	8945
	3221	11526	7615	15025	4785	1274	5339	6530	7511	4093	3037	4330	3853	4738	4387	7620
	7300	8424	4852	9828	5311	929	5282	7730	5335	6721	2721	4787	4719	4409	2871	8131
	6228	8207	5458	7860	5467	3114	4979	7580	7712	4852	3940	4191	4286	4399	6756	8488
	6381	7888	5245	7570	5740	1485	7983	6707	7226	4964	2787	4541	3628	4449	4322	7974
	4945	11878	9850	8858	12401	953	7066	7189	6943	6238	2701	4841	5344	4347	2336	6600
	5212	9232	8357	9789	5518	1839	6477	6220	5588	7424	4165	5473	4858	4766	2705	8695
	5711	9349	6298	12293	6091	2156	6495	6959	7547	10051	2761	6348	4785	5018	5899	8566
	3856	8758	6831	9158	7840	934	7856	7355	6512	4563	3231	3979	5136	3979	4130	7303
	3531	11441	13309	7602	5212	1152	7967	7051	8362	5823	4086	3920	4221	7227	4527	7776
	3733	9192	5790	12000	5810	2636	6094	6403	5644	5717	2701	5355	3769	4367	2288	7719
	4714	12557	7623	7714	4863	1517	18497	8811	6303	6424	2788	5194	4006	4789	2080	8944
	6142	8118	6038	7814	8952	2060	9898	10835	5602	5740	2319	3722	5735	4328	2156	8299
	2865	8128	6207	17466	9740	1260	7526	7420	9405	5998	5544	5892	4363	6100	3367	9203
	5027	9107	5873	8657	5246	1163	4519	5690	9381	5234	2802	6530	6440	5056	4847	7859
	7629	7693	6511	16069	6115	1735	5019	8485	7275	4743	2346	6152	4497	6292	3332	11163
	4731	7601	5417	12734	5642	837	8294	6008	5941	8894	1998	6299	7035	4633	5792	7957
	5156	8157	5528	27273	5309	943	6050	7936	6272	7866	2238	4956	4060	4443	5628	8613
	3697	7453	5799	9199	10171	1051	9823	10442	6967	5021	4825	6679	3797	4699	6415	10062
	3255	8959	9847	12453	6676	2566	5083	7310	7553	5044	3412	4261	6530	3713	3462	8302
	4831	7913	5152	8202	6959	1015	7727	8211	10009	5937	3368	3716	4723	6045	2245	10504
	3371	8597	5724	8890	5362	760	7557	12004	6246	6836	2535	3708	4364	5070	4536	7743
	3471	9023	19185	11723	4742	2513	7710	7892	7126	6732	3451	7680	3853	5329	2124	8662
	5090	8324	5000	7243	5285	914	5119	7386	5750	6776	2645	3513	5420	4564	2330	8074
	3837	7480	6441	8212	5368	986	6806	6523	6572	5710	1903	5155	4956	5557	3252	8261
	4865	7877	9062	20682	6358	1186	9831	6789	8633	6645	2838	4868	5289	4062	3913	7354
	3371	8218	5676	7084	15983	910	5767	9676	7838	5845	5628	4204	5451	4467	3487	9345
	7753	6272	6255	11824	8751	878	7446	7955	6753	7114	3585	6589	4704	4798	4106	8351
	5108	13552	5788	11533	6923	1196	4795	6743	6134	7256	2943	5609	3975	4127	5016	8931
	3508	7952	16020	8615	5928	994	6128	7567	7590	5929	7759	6486	4618	5021	3236	8307
	4850	6717	5671	8998	5362	1054	11884	7447	8977	5563	2846	5440	4810	5360	7712	8048
	5430	7884	9173	9070	5748	1044	8013	7210	6374	6615	3756	3580	6359	4575	6120	9692
	5332	7861	8225	9494	19536	997	7528	8834	19852	10022	4743	5034	4275	4614	6304	10435
	5280	7312	8733	12176	5348	1911	5449	7729	7260	5750	4960	7717	4463	5608	3471	8677
	5580	7825	5813	7807	7536	907	7070	11861	6415	6890	5945	4100	4852	4430	4056	9484
	4060	7866	9073	19032	7739	1008	6000	10971	7145	6696	4010	3588	4542	4112	3414	8923
	8508	6608	9382	11847	6654	1211	7469	11166	5645	8723	3733	6088	4727	4853	3454	12898
	7667	6650	9422	9981	6187	1042	4649	7093	6502	6161	3384	4187	5163	4800	2668	8735
	3161	7976	9932	8167	12064	943	11702	8593	7438	6185	4880	2960	3908	4578	2446	9766
	8905	7927	6435	8425	4459	1137	5354	8195	6869	6948	3849	3784	4210	5245	2481	9169
	8060	10750	5022	7901	4576	923	10898	8962	5221	5386	2409	3389	4269	5095	2621	7934
	7721	8903	6042	8092	8474	1058	6763	6615	6062	8337	3066	6105	3814	5350	4661	18480
	4433	6572	7173	9764	6036	1000	10638	11613	6926	4726	2653	3998	3813	5039	2304	7928
	5527	8942	9939	7472	5802	1212	6019	6627	5017	5064	2766	5308	3617	6092	2633	9525
	4057	7833	5600	8569	5240	1184	8628	8917	5147	7587	3307	4711	3558	4775	2892	8639
	4213	7554	5421	8318	10281	1126	6253	9040	7031	6044	5744	3358	4486	3992	2882	10506
	7423	7094	9826	16654	10403	1082	9739	9410	7005	7369	2767	6934	4263	8589	5020	7780
	10976	7608	6357	8728	6524	1243	8229	8059	7222	6016	3537	7813	3346	5311	2421	8244
	4081	7471	7400	8019	5481	1440	5023	18057	5448	6249	2611	4880	4283	4899	3239	9319
	5090	8263	7285	8802	10646	1023	7165	12593	6323	7227	2556	4136	5033	5801	3542	9517
	3886	7969	17076	13323	6073	1334	6699	10604	9643	7153	2965	3842	4700	4349	4553	10212
	4567	34269	9664	7953	6479	1304	5919	6685	7385	5592	2486	14208	4002	4777	2743	8251
	4242	7135	8324	17277	8819	1109	4859	10816	7485	4577	13244	5439	6107	5446	3917	8652
	4422	8070	4698	8670	5848	1145	11707	26011	8399	7056	2707	5832	5086	5826	3955	8795
	7548	7458	15704	7535	6745	1214	5553	11430	6277	7200	2605	4562	4229	5545	4032	8308
	4770	10590	6282	7470	16954	1078	14350	7612	6855	6428	3751	5798	4244	4921	3983	9131
	3115	7215	5713	8680	13906	1059	6094	6387	10032	6437	3477	3794	5651	4585	3005	10801
	3666	7486	10249	9351	12603	1113	6164	9296	36743	6313	3704	3926	6546	4552	2458	9188
	13309		8805	9454	9163	1407	10256	7262	6779	5328	3015	4485	3254	4666	3943	8609
	9189		6900	8930	9475	1504	7038	7552	5960	7942	2814	3254	3515	5183	2474	8258
	5691		7070	9075	9809	1291	5340	8730	6369	7413	2958	4236	4398	7875	4597	9238
	11387		8761	7825	7198	2004	8438	10545	7542	7393	3540	5737	3987	5247	5185	8800
	4237		9603	7375	8437	1771	6988	10577	7512	5839	2974	5034	4102	5586	3711	8937
	3889		12038	8373	11375	1565	15262	7816	6647	5366	2819	4587	4677	6726	5926	9091
	3936		5377	7878	7471	1641	8072	7513	7626	8373	3495	4092	4106	5171	2042	8400
	3538		11685	25632	8154	1814	10933	6942	8069	8236	3074	7960	7814	5038	5155	8482
	6143		8449	9510	10091	2223	10281	8578	6949	6819	3224	4678	4228	5403	3731	11137
	4399		8317	8258	6925	1479	7574	10701	9473	6440	3157	5660	8297	8236	2453	10757
	3939		9036	7295	6978	1666	7301	6926	5567	7806	3090	5748	4057	3872	3524	7598
	2786		7153	6840	11896	1544	11414	8007	6466	7500	3697	5857	4787	6302	5214	8546
	2876		10481	8823	7514	980	7567	11890	6628	6675	2837	4291	3901	6269	3426	10121
	4645		5810	8268	7204	1307	10675	6609	6267	8585	2837	7739	5414	5174	3770	8661
	2977		11883	8208	9404	2059	8123	16991	6026	7817	3421	4063	4892	5288	3647	7344
	3258		4799	8776	8127	2744	10698	6889	5238	7188	2435	4950	5334	6862	6942	8225
	3507		5383	9393	7495	939	5729	7424	5963	7441	3988	6300	4679	7428	3999	7364
	4556		7810	9010	9386	1398	6462	7019	10220	5037	3012	4902	4745	5664	2265	8452
	5571		10523	7210	9355	1061	6214	5901	11685	6646	2902	3903	2949	5543	2594	8755
	3765		5559	7049	7515	1340	6426	7592	8740	6888	2225	4243	3909	9379	2573	7633
	7194		8805	8522	9689	1007	6443	8919	8429	9815	3912	5095	4634	8175	3055	10127
	3078		9244	7709	11374	1414	6873	6727	13175	8249	2977	4305	6762	7135	2696	9681
	3648		4901	7036	13011	2178	6509	5917	8981	6772	4916	3604	4282	11716	3057	10477
	11128		8188	8399	22431	2058	6391	6492	11624	6338	3889	4261	5857	5954	3054	8831
	8431		5170	12330	8853	3265	5729	7712	9837	6490	3390	5899	5335	7041	3628	8604
	7089		7728	8495	15572	2534	9484	10606	9244	6527	2530	4275	4383	5720	2929	8517
	11091		6542	7913	8274	3069	5185	7667	10703	9303	3492	3510	5284	5322	2412	8239
	12146		11412	8066	8125	2393	7427	6698	9664	6357	2116	4235	3562	5837	4371	7507
	7933		5878	9374	7818	2276	6508	6664	10678	6010	3302	4165	3665	4815	1991	8053
	12042		5723	8532	11230	3010	6374	7153	15614	4696	2299	3544	6022	4259	5156	9545
	3366		6981	7519	12174	1907	11612	6969	8419	9338	4232	3621	5812	8512	3257	8215
	4828		5163	7652	7690	978	8147	8049	5825	7996	3001	4583	4616	6126	4242	8174
	6114		5730	7811	7066	1803	7039	10213	9840	7215	2228	4362	5649	5646	2243	7392
	7467		11987	7569	11345	2104	4899	6689	12500	7111	2449	4472	4940	7365	2784	6095
	4124		9540	7490	9082	2914	5314	7342	9663	7077	3121	4483	4722	5801	2097	7709
	3404		14841	7868	14216	3287	7692	7010	7842	7730	2447	4399	5714	5408	2243	8693
	11846		5664	7736	8176	3794	6148	6691	6549	9935	3190	5004	4211	6291	2197	6370
	10587		9217	7598	8253	2351	5941	5787	8915	6325	3031	4461	4846	7174	5515	8931
	7478		8620	6793	12670	1459	11164	7241	10415	6859	4077	6558	4397	7487	1962	12563
	8877		6827	8036	8368	1315	7125	8496	9092	4729	2620	5117	4373	6057	4435	11414
	12198		4305	7865	9175	2067	5585	8661	12898	7073	2767	4419	4466	5708	3264	5922
	8288		8745	7305	10234	940	5621	6858	8906	7952	3960	3502	3650	5623	2989	8508
	5096		5669	8110	7457	964	6781	8102	7550	6753	10059	4670	4180	4571	3403	8252
	6370		13218	7615	10459	1810	6710	6553	8361	5358	2919	4744	3405	4277	2676	10220
	6924		5787	7704	8648	1203	5029	6394	9280	7424	2441	4030	4992	6326	2479	6268
	6246		7573	7170	8435	1988	7904	6946	8553	8397	4522	6304	4325	8269	2820	7748
	7759		6782	20056	8542	1397	9164	8844	8481	7046	2844	4191	4323	9472	3755	12230
	6077		15612	6794	9547	1749	8591	5833	13183	5328	3185	7501	6533	4848	3130	9724
	6003		10346	13547	8869	1024	10138	6299	8794	6462	5720	5084	6346	6168	2644	9852
	8214		4892	7740	7536	2820	5495	7554	8652	6815	2971	5661	4121	6031	2212	8472
	12996		16252	17789	10675	1615	5381	5855	10181	9439	3170	4708	3882	6059	2765	7811
	5798		5787	8646	10682	2507	7155	5661	8992	7707	2292	5008	4546	4635	1964	13724
	5559		7818	15558	8253	1205	6068	6887	9820	6850	2780	3530	3898	5277	3416	8981
	5407		7760	8909	9029	1242	8144	6783	12227	6158	2582	5685	3268	4915	2316	8415
	13471		5394	7272	9744	2227	12827	5347	7923	8057	3796	5684	3593	7018	2317	8930
	7177		5500	8472	7659	1048	4973	7784	8512	6514	3243	3575	4554	5569	2309	7561
	7771		13096	8172	8339	1821	6853	6568	12311	6463	3438	5501	5171	5187	3634	8609
	4854		5288	8154	11750	1191	7426	6340	14158	6399	2569	4809	5418	5496	3236	8326
	9165		7393	8138	7192	1306	5324	5933	11846	7571	2426	5822	7904	7239	2868	8575
	14447		6442	9439	8320	1138	11830	11170	12838	10526	5011	4999	5007	4922	2361	8703
	4776		6333	11230	12508	1562	7866	8796	7755	8525	3106	5332	5714	5358	3099	8698
	5350		6057	7427	8466	1287	10286	5559	8622	6707	3481	4895	4633	5561	3268	7703
	8504		15422	8955	10647	2113	4999	9235	8804	6511	4376	9635	4327	4130	3246	7307
	2661		8607	8558	10112	1370	6350	6461	11992	6749	3671	6808	4480	6598	2805	7705
	10573		9070	8400	8492	1347	6785	9755	9184	7460	3472	4123	6902	4693	2694	8324
	3647		7920	10410	10815	1376	4845	6172	7729	7229	2815	4518	4235	4242	2523	9350
	3864		7005	12467	8458	3158	5186	6198	7669	7256	5060	5283	4090	5004	1717	7952
	5102		5850	44128	9638	1325	10315	6162	7878	6747	3419	5259	5760	5619	2851	5649
	5705		17331	11546	15658	2938	5805	6628	9950	7184	2703	7823	6880	7051	2436	10198
	13641		10434	7969	9789	1113	14412	6201	9060	6582	3050	4732	7744	6288	2568	8161
	6048		7762	7314	9047	1678	5667	5867	11233	7209	2887	6355	5032	4541	2718	14471
	8482		8360	9382	7949	4163	8504	6633	8273	6213	3356	3875	4251	4735	2405	8540
	6601		11449	7241	9722	3579	7499	8423	8420	5064	4033	6686	7571	4680	2818	13431
	6326		7796	8178	7867	3840	9187	7931	9000	6975	4478	5079	7531	4818	2988	10257
	7162		7145	5999	10846	3192	8477	6345	8675	7374	5363	3924	4272	7265	3071	8763
	4874		6783	15965	8733	1208	9969	5955	9032	8466	2579	3682	4033	4743	2877	8685
	5806		9745	7453	10963	3918	6895	5879	7885	7610	2061	3885	3942	5296	2661	8277
	8824		7220	10435	10065	1587	10503	11194	11174	9407	5341	3511	6110	6290	2989	8895
	3502		11764	8711	9820	1223	6746	6941	15067	7616	4264	4409	8935	4516	3604	8049
	3696		5802	7940	61054	3285	15696	7606	14390	8089	3496	5775	7271	6341	3473	8991
	7391		10378	7907	17363	1222	7667	8754	9500	5876	4805	4637	5220	4846	3633	8421
	6429		5804	8104	11537	3364	6079	7126	6695	6394	4096	3991	4715	4048	5285	8441
	6624		6988	6949	10365	3589	7004	6661	14230	6971	3971	4413	4406	4209	7369	10379
	5747		5368	51688	9403	3194	6977	8071	7665	5822	2935	3950	12524	5366	2686	7438
	6563		17049	12790	10251	1164	7583	7087	8759	6160	3947	4956	10057	4608	4029	9597
	5854		5929	10793	8015	2916	6490	10910	10014	7610	4763	5053	5164	5935	7762	8465
	6890		6984	13777	17409	1312	6428	9953	7251	8979	3024	3744	4741	4433	4012	8404
	5186		7885	7829	12493	2945	6972	6186	9151	7217	2904	3151	4803	9468	2266	9509
	3698		10643	6843	10720	3959	8065	6351	6822	6676	4498	4735	5373	5000	2977	8581
	6172		6372	9679	9747	3518	7278	7979	8629	6507	2954	5291	4693	11910	10147	7645
	4510		6793	8192	8921	3285	9999	9865	14120	6341	5143	3972	7386	6537	8982	9535
	4653		5675	10137	12655	3154	6776	8862	9967	6652	2562	7730	5197	5390	2816	16116
	8974		12777	7957	9658	2754	6764	7649	7911	5338	2998	3861	8366	5491	7399	15269
	10005		6178	6813	8844	3589	6880	7650	7147	5553	6479	3931	4829	5422	5221	7881
	4384		9891	8140	10813	1340	11246	7199	8392	7914	3640	4653	4189	7662	5457	8139
	6570		17412	7715	9337	2123	6039	8028	8424	5393	3361	5046	3921	4917	7290	8510
	8042		7544	10267	10349	4012	7895	10781	13007	5235	3431	3982	3977	4768	4059	8745
	10314		7711	13843	9593	2222	8235	7161	15850	6067	3428	4606	5093	6601	7170	9234
	5446		5673	7501	9080	2276	6671	10151	12469	6184	5102	3791	4717	4889	4195	9831
	4828		6633	8264	17543	2258	6280	7650	15869	6051	2934	7430	4168	4576	4219	8807
	5524		11640	10925	10371	2025	23599	8237	11074	5706	2989	5037	4054	9638	6946	14155
	3730		6880	7611	10619	4326	7348	7398	9798	6543	2530	3141	4439	7171	3433	8635
	4059		7676	10372	12466	2114	9724	7325	14886	6098	4128	3533	5083	5074	6374	10512
	4092		5852	6516	9333	1085	6905	7599	14057	6943	2579	4763	8816	5797	9304	8231
	3452		7472	7452	8450	1822	6646	7997	11079	5647	3438	5276	4828	4955	4667	10516
	3717		8810	12355	28232	3610	13297	9252	10210	6528	3469	4831	4682	7616	3993	8763
	5858		6079	8678	8391	3153	9677	10212	10957	6031	2510	4608	4540	5728	4152	9869
	4038		7001	11324	8612	3978	12982	7692	6951	6951	2920	4053	3373	4154	6866	8188
	4156		6317	7990	11675	2517	10209	9204	10211	6887	4205	3862	5276	4914	3461	8933
	3143		18033	6681	33428	3056	5448	7370	9667	5898	2284	7734	4438	5008	7060	8856
	4025		6098	6889	9658	2946	7115	7427	12994	6567	4166	3847	6249	4801	2397	8854
	3762		10594	9854	11613	2685	13570	9868	11578	6204	3643	4409	3797	4516	6440	7612
	5277		5808	7061	7421	2595	9190	9311	9807	5379	2151	6716	4830	5178	7554	9583
	2764		21280	7401	9328	3608	7102	10079	12482	6484	3672	3858	6319	8556	2853	9239
	3665		6289	8026	8293	2186	13096	16397	9071	6933	3125	10690	3885	7818	4873	10620
	3985		17813	13750	8029	2713	5953	7889	14066	6911	3406	3673	3735	6591	2764	8009
	3009		9339	12456	7947	2894	9954	8046	9066	5978	9230	5128	4930	4675	2429	8603
	2825		6184	21422	12339	3291	8549	7563	8300	6025	2361	4687	4020	5880	4899	8965
	3464		6708	7252	10712	2013	11431	7405	15260	6341	4306	6164	4604	10549	4653	8636
	3617		12802	9705	10218	2660	6249	10314	7285	6084	5241	4871	5615	4233	5802	9091
	3539		6018	7489	9753	2011	8685	8992	8594	7728	3123	5138	4138	5638	5764	8219
	4924		10290	7554	8363	2172	6604	8432	8614	6214	3454	5842	4040	4785	7108	7894
	9413		5630	18838	9774	2054	17288	8385	11500	5794	2857	8943	5110	4755	2920	7769
	4221		10678	9766	35997	2499	12757	14308	7997	6639	3232	4091	4139	5209	8846	7804
	3260		9821	9408	7130	2220	8372	7232	9054	6683	2759	4691	5259	5715	7518	9140
	9379		7461	9875	14208	1108	5444	10332	12979	5415	3094	6264	5793	4918	6606	13077
	3397		6768	7199	10722	2369	12282	9634	15268	5645	3787	4274	3770	4001	3262	7889
	3444		11190	8255	12737	1314	6663	7508	8600	6378	3172	4303	6689	10735	3780	11484
	4060		11240	9383	18640	975	10912	6254	8217	5639	4927	4884	5092	4461	2741	9883
	5322		16793	12635	7945	1136	6110	7563	13782	8227	3861	4460	5193	10876	6538	7721
	5507		8355	6897	20044	3342	6779	9260	9982	6147	4638	5743	5865	4317	2575	11159
	3822		7584	9519	12544	2007	8581	13408	11519	7433	3072	7667	3910	5203	8657	9344
	3883		7135	6500	14062	2950	10599	7779	9255	7338	3344	5517	5167	7892	4341	10104
	4692		6721	7887	9254	1205	10883	9925	9467	6341	2792	7261	4914	4871	3250	9368
	4812		7849	8809	12394	940	5973	9529	15316	8050	3301	4891	6731	4079	5172	11021
	3764		6487	10621	9166	2993	6389	9931	12865	5498	2961	5921	3823	5263	8322	11822
	5755		6898	9127	10966	950	10644	10253	10302	5781	2738	4828	3787	6180	10330	11165
	3580		6207	9585	9695	2276	6800	12057	9170	6065	3541	6275	4605	7146	3274	8849
	3469		5213	7223	9279	1786	6439	10633	8044	7081	3278	4460	5561	5070	6762	7824
	7386		5184	8648	9820	1025	7515	8747	7821	6043	3519	17188	5923	4355	3743	8566
	4140		6686	10796	13650	1181	8860	9721	10796	8295	3822	6203	3908	5616	4794	7641
	4116		7149	11484	12805	3056	9797	11148	7703	6800	3926	5528	4339	4419	7758	15270
	5836		4954	8582	10131	970	7900	7570	7900	6503	3520	8835	6763	4965	8539	9579
	4671		6573	16056	10799	1122	7165	9613	8712	6125	3514	4927	3944	4293	5301	7897
	4300		6742	7270	9926	1020	7488	7837	8869	6271	4091	3674	8063	10446	4711	8604
	5658		5319	10778	10832	995	10618	10485	8621	6111	4244	3601	5105	4897	3829	10625
	8523		6027	25652	8717	1272	14281	10073	7141	5596	4073	6565	4705	4011	2663	9380
	4805		6846	8405	9569	1361	6312	8871	12547	6838	3052	4311	4735	5108	6524	8966
	5582		5970	11007	9412	1780	6223	9301	9342	5451	5009	4774	7458	6756	5281	13726
	5056		6521	7551	8384	5435	6506	8401	8614	5568	2988	6313	6058	5775	3108	9384
	3982		5821	9169	9882	1103	19869	8039	9110	6194	2955	11778	7910	3846	4046	7328
	10629		6715	10531	7926	1040	6117	10333	6952	5340	4168	4790	4942	4322	6510	8637
	4268		5283	8487	10179	1170	6219	10661	8614	6144	2950	3893	5610	4737	7071	9916
	3749		5321	8510	18951	1399	18289	15000	11710	6121	3277	6552	6571	7765	8370	9347
	3068		6319	7874	9603	1467	7043	9694	10708	5183	3057	3834	4693	4049	15665	14029
	7940		5229	9357	9035	1391	10454	9574	9177	6118	3039	5043	3709	5794	4702	8752
	4348		14921	7611	22751	4018	10662	10541	7565	6749	3702	7067	4633	6500	5247	11829
	6175		6510	7676	16386	3173	7950	7003	6551	6804	3280	5458	4739	7642	2370	11432
	6371		6164	7959	17562	3420	6987	5914	6906	5191	2548	7553	4389	4451	5374	8380
	4269		6028	8360	8418	2261	6458	3735	7781	7008	3414	6323	8543	10761	4256	9012
	3872		5177	8486	7528	1508	6435	8244	9793	7154	5012	6079	4757	6849	11492	10318
	6855		10304	10880	11073	1860	7166	5790	7636	7176	3579	4394	4804	4539	4110	9194
	2760		8574	8285	10975	834	6859	5384	7863	7707	6720	4544	6930	3900	5745	8866
	3570	8098	5356	8083	12243	1854	8218	5868		6216	2929	4436	5603	4532	5376	9191
	5982	7284	11593	8078	18027	2660	10836	5475	8911	4807	3339	6091	7963	7237	5589	8559
	3201	7056	7384	9234	14140	1469	11272	7435		6575	3932	3626	5393	5864	6699	8412
	2833	6536	7747	7007	10113	1801	7574	6032		4622	3766	8047	9141	3964	6587	11451
	5339	7053	16277	24313	10543	1640	5802	5521		6663	4682	3713	5266	4150	6555	9649
	9052	6969	6426	11939	10617	1599	9138	5489		5684	3560	3816	4502	5989	4901	8404
	3284	9392	6668	8162	14426	3288	6183	5770		4979	2525	3499	5087	4963	10916	11656
	4152	15302	7685	8242	11741	1805	8735	6461		6434	2798	5984	4163	4475	11438	8393
	6414	9718	8586	7322	11885	3095	7347	7965		5475	12450	3988	5665	4166	4369	8925
	3270	8365	6198	7443	8743	3112	5801	6325		5224	3454	7294	3893	4508	4952	11619
	5559	7085	5367	9800	7456	863	10162	6162		7090	5833	3759	4250	4734	3463	9722
	6106	9144	5726	8897	9751	2033	8368	9199		6067	4576	6491	4041	5876	4148	7813
	3179	9487	8829	13087	9274	2378	11286	7892		5951	3031	3794	3464	5027	2154	8851
	2842	8819	7148	8889	9089	2471	7479	5820		6288	3363	3980	4149	4953	4334	11117
	2735	9464	8798	7522	14885	3132	6902	6627		5792	3217	4257	4092	6155	4565	9040
	5750	11292	10709	17017	9755	3109	11089	9483		5334	3650	3972	4615	4876	8176	8108
	3357	7453	6515	10295	10805	2086	6498	8122		5099	2601	7348	6272	4443	2527	8971
	5103	9425	7995	8272	11873	3157	6547	5333		6704	6632	4540	4141	7146	2321	8999
	3509	16689	7114	7407	12755	1286	14409	5636		6550	4191	10781	4646	4268	3901	9255
	6258	15571	6094	15442	10929	1222	8534	6273		5539	3892	4602	7542	5469	4917	9164
	5133	7711	5773	13959	9666	864	7592	5985		7234	3820	11095	4188	4989	5017	9561
	5838	8095	7521	6740	10799	2394	10316	5367		4957	4126	6804	7378	6313	3576	8271
	4044	8409	7895	8668	10029	1120	5547	6094		6051	3188	7979	4376	4699	5275	8732
	6072	9991	10371	7411	13095	2593	7043	8399		6210	3724	3836	3979	4331	9173	10359
	3954	9900	5423	8082	9327	1113	7441	5504		4871	4090	3798	4475	4535	2840	8781
	3837	8006	7419	9086	8125	2659	5946	4368		4986	3939	7433	4612	4791	4097	9470
	4126	10116	7695	8234	9558	1667	6268	5608		7000	3802	7962	4061	6098	7771	8734
	13102	8880	10161	8725	9608	1408	13261	6115		5561	4053	3844	5470	5392	4801	8648
	3984	8113	11527	6883	9276	1389	8817	4793		7360	3622	4272	4088	4452	7214	8192
	4894	9419	6119	8195	14292	1944	6845	5532		6370	3985	3146	4759	4240	13820	8637
	3106	9428	11482	8908	8347	1675	6119	5772		7548	4476	6520	5426	4098	4658	10918
	5229	9464	7988	7329	11751	2387	5602	5394		7592	3356	5176	5464	6662	4606	9359
	4141	10221	9250	7700	10892	2385	10409	6506		6784	3455	8804	6466	4427	4194	9219
	3009	12097	6793	7739	8788	1862	6053	5235		5374	5154	4562	5806	5529	2710	9376
	5153	9637	8725	8359	9852	2342	11844	4862		10982	4622	3616	4029	7674	2576	8119
	3501	8420	8366	8125	8582	3215	7625	5744		5367	10942	7408	8060	5418	4155	8803
	5079	10312	7673	13982	12769	1249	11319	6120		7045	8124	4544	4457	5395	3157	11563
	2705	8953	10000	9109	8566	2105	5558	5749		5144	3599	3529	4635	6025	10158	8599
	3696	8996	9840	10490	9039	1387	10175	7635		9685	3223	3555	8292	5364	5708	8544
	3740	8424	5094	8370	9410	1625	9831	6107		6605	3175	4443	5278	10461	5508	8446
	4194	10610	5633	11680	9706	1284	7128	8035		5374	3244	4158	3896	7724	3586	8343
	7396	9055	12689	8217	8907	1719	6913	4321		5357	2956	3946	4767	6419	9886	8630
	5250	8697	7703	8149	16431	3345	6473	8519		7619	5372	3556	4315	5437	12594	8797
	4907	11414	8377	8867	11883	1270	7718	6207		5007	3731	4320	5311	6290	8582	7931
	3596	11164	14161	7884	19510	2205	5171	8712		5251	3461	3609	6074	8988	3795	11273
	2581	11117	4976	8315	9421	1501	9618	4762		4604	3770	7419	5817	8000	4727	7546
	3559	29385	6081	8674	15049	1175	6381	8127		5191	2774	5072	3898	6961	5434	9249
	2437	10785	6798	12215	8836	1423	10497	5234		5100	3193	4302	5921	7358	2870	12424
	2325	10601	7088	13250	10522	1694	7007	5523		5503	2512	5529	7613	8638	2605	7687
	3234	8944	8485	6140	8939	1242	8184	7215		5605	5120	3687	5172	5051	2740	8864
	2370	26107	8207	11084	9587	2372	9974	6570		5212	3987	3624	9759	5979	11286	8889
	3377	9045	7373	9774	11237	2205	8794	7058		5212	2526	6054	4910	6277	4469	8493
	2626	8871	9786	11741	12085	2345	8395	6569		5196	2774	3744	4466	4532	4299	8379
	3520	10721	7343	7318	10396	896	7663	8341		5092	3037	6027	3995	4247	3384	8676
	2545	10322	5646	7562	14878	1563	8017	5372		5767	2909	3206	5404	7209	5592	8614
	2450	10681	17620	7745	9289	1083	6805	7727		6440	3530	4416	6258	7080	2515	9972
	2552	7615	6995	23035	12673	2030	5645	6050		7064	4121	3812	4576	4828	6502	8586
	7028	7651	6605	7837	11369	840	14428	7315		6440	3408	5096	4143	4717	6285	10207
	2767	9821	5473	7749	12293	1146	6612	6746		8953	2696	3859	14752	4090	3151	7122
	2602	8607	6895	8302	12243	946	9790	5890		5686	2771	6656	8400	4453	8698	7966
	3999	8910	17009	6886	9339	1262	9791	6513		6606	2903	8603	4326	6720	4388	7264
	2308	8270	10112	10884	11765	1985	10237	8431		7444	3566	3682	6079	5815	2769	8204
	3177	9138	6088	6765	8178	1660	9291	7998		5674	4606	6235	5038	6502	2560	8690
	2842	8247	14390	10909	11906	2498	8273	10049		4479	3552	5175	10113	10628	4333	8183
	2630	9174	5661	5670	12414	5012	8326	5756		5094	3994	5236	4623	5028	5562	6410
	2688	9485	5578	8865	11484	1145	6229	7176		6983	5441	3625	8885	4795	6382	10077
	3348	9080	10505	11904	10092	1431	6277	6923		4468	3429	6581	3939	5698	2476	12693
	2351	8348	7908	9145	8509	1197	6984	9075		5518	2995	3925	5399	5043	5056	6987
	3717	9341	7790	8143	9431	1430	6011	8426		11714	3258	5735	5627	4940	3129	9348
	2208	8452	9636	5687	16896	7153	7312	7571		6690	4528	7493	7739	10295	2579	8069
	3008	7212	5956	8748	8999	7608	5864	6164		5277	6067	3569	5877	5922	6327	8457
	2311	8017	7462	7822	8592	8340	6575	6510		5073	2518	9823	7283	7029	5683	8802
	2471	8456	10232	6793	9508	8355	5974	5252		6220	2733	3789	4576	5094	2929	7739
	3219	8271	12403	10798	10957	9996	5748	6585		5353	3895	7058	4585	7916	3130	8552
	2530	8787	9489	7145	17404	8112	7176	6805		5484	5844	5575	4711	6693	2658	7207
	5010	10080	9702	7316	11341	7591	10596	7376		5262	3948	3930	9701	4817	5406	16626
	2995	7992	8665	11864	7512	7909	6694	6127		5593	3459	5168	5782	6686	4287	7649
	2891	7781	5808	7920	17084	7195	14179	6395		5761	2810	7366	4429	5186	3128	7158
	3177	8413	9794	11250	9475	7329	6958	11224		5529	3404	5031	6137	4763	4008	9243
	2834		14091	6510	8650	8788	5621	9470		5275	3096	4253	5423	5534	2474	8334
	3506	9614	7931	8032	13311	6978	7821	7162			2760	6401	8451	5050	3908	7859
	3624		16193	11344	16424	7708	8675	7705			3987	5166	9930	4723	5680	8890
	2605		5738	7016	19590	9288	5073	6632			3959	10334	7641	14772	3208	12456
	3254		9824	7045	9901	10661	15013	7160			3303	5111	7024	5302	4343	7561
	3008		5466	7025	9428	8314	8854	7155			4583	3813	4957	5038	6695	6824
	2773		5767	13372	10151	6060	5843	7866			4160	4119	7472	4503	7177	7469
	2875		5496	17807	18432	8048	9107	6577			6897	6571	8282	9043	12081	7378
	2920		17872	6745	9996	8073	9755	6361			3720	5419	5771	9364	5725	8166
	3968		8401	7084	7547	6563	8814	8446			4491	4149	8791	10904	4672	7811
	2558		6815	6748	19166	6918	9634	10837			4749	3675	4988	4098	4929	7253
	3239		10677	6417	9079	9927	7697	7359			4682	4169	5683	4722	8095	6915
	7325		9930	7036	9680	8486	5622	8206			2211	3992	9458	7291	3847	8349
	3202		8148	9313	7830	7384	9395	8420			3865	4902	6569	4776	8643	8050
	2882		9583	8166	9527	8022	5145	6813			2890	3986	6653	5577	8706	8283
	2695		6725	6775	9243	6876	6112	8419			3220	3683	9868	5980	7257	9653
	2127		16806	10821	10436	7791	6912	7068			2791	4443	4322	6819	2945	11911
	7024		8983	7684	7759	7529	6597	7714			3074	5483	6270	4879	4422	7178
	8340		10353	6742	9367	9109	5098	7281			7081	5908	11330	7892	7502	7035
	3571		11795	8653	10011	12013	10015	8283			4155	9486	6058	4778	4062	10836
	2728		6359	7876	15783	9330	7679	6567			3976	4011	9533	4927	5736	7574
	7405		9834	7242	7924	8436	10845	13468			2955	6940	9587	6276	3800	7121
	2478		15020	8314	11905	7836	7861	7698			2927	5237	12097	8967	4860	8868
	3529		8645	7520	7269	6912	14899	9388			3255	5159	7026	4187	9813	6476
	6025		6014	8185	8577	14687	7394	6951			2097	4611	6633	4851	8675	6671
	4712		5777	7144	7647	10112	9524	6809			2953	4977	6313	6113	6099	6228
	3876		10038	8149	8485	12724	5943	8651			3052	4805	12915	5722	3025	6832
	9636		5871	8936	9069	7439	10233	6667			3304	7896	9673	12316	2909	7406
	2571		5262	7068	9136	15791	12621	7099			3190	4673	6013	7349	6960	11584
	2462		10102	6953	9333	9876	7911	6610			3100	4464	7941	6792	4204	7042
	6697		9291	10331	13862	10885	8084	6968			2674	5151	4813	7473	5940	6963
	5180		6466	6612	10194	11751	12898	6481			2488	3505	6389	7113	12212	7260
	3905		9929	9618	9879	7746	8022	7312			3581	4471	6103	4877	3280	7468
	2179		9135	6333	8245	7708	6425	6210			3033	11738	4180	9656	3457	6764
	5428		12852	6969	9580	10446	8396	7304			3454	4428	6707	6069	5265	7154
	3259		7227	7949	7791	9585	11121	9807			2995	4298	8835	5697	4597	10277
	10672		7583	7588	10632	8735	6556	6426			2553	3578	7597	6602	5584	7069
	6209		13007	8180	24266	8375	6715	6511			3799	4091	5333	7191	5114	8019
	2400		6489	8366	12408	9575	8446	6913			2320	4021	5221	5633	7931	8074
	6208		6255	9117	8372	9913	6206	6977			4451	4647	5757	6334	5949	7957
	7709		7800	8146	9739	8478	8800	6060			3348	4341	8129	7560	5147	7146
	3435		6115	20087	8776	8857	6276	5977			2852	4278	8912	13936	3913	7318
	2490		6958	6269	6937	7999	6709	5839			2454	4880	14165	5016	4927	7795
	2223		12447	9189	9385	8502	8775	9739			3923	8418	10404	5082	2744	8114
	2196		6515	7743	27544	9716	5544	6794			3161	3801	6060	4928	7193	7643
	2381		7859	6971	13633	9296	15740	5730			2982	4048	6559	5493	4015	8778
	4648		6978	6482	25236	10476	7045	5787			2963	4151	5276	6477	8589	7552
	2036		6719	5007	13958	8795	7080	5972			4658	4314	5848	5273	9182	8699
	3629		10331	7944	8862	9762	9321	13037			5603	4312	6542	5229	7884	8267
	3040		6544	14540	11046	13958	8979	5852			3040	6866	7880	7666	6823	7452
	3279		7277	5742	9768	8726	6640	6353			3194	5981	4929	5503	2536	7212
	2673		6703	6170	7891	9107	6247	5904			2519	3667	13155	4722	3958	7359
	3317		5858	6702	23160	8895	11036	7342			3597	4628	5670	7616	3150	7046
	5075		6630	6138	8953	9343	7705	6559			3050	5545	4974	5226	4133	7592
	3612		5314	8799	8210	7458	5257	5750			3428	4582	4049	7838	5728	6512
	3143		6635	9226	12598	11954	7384	6149			3340	4040	4763	6314	3413	7009
	2714		8914	11375	9194	8518	6496	5929			3498	5953	11401	6139	7839	7329
	3686		5965	8208	8686	11724	8231	5626			2610	5077	5394	5076	2240	7244
	3436		5682	5002	7838	7610	6582	5732			3531	4897	6525	5012	3143	7156
	4208		5758	8657	25746	7951	7212	5645			3223	5029	4277	7723	2596	6466
	3944		5649	5887	6308	10444	6466	6022			2906	4727	5222	7170	4279	6285
	3873		6897	5475	9109	8815	10253	6256			3447	3477	9776	6479	8382	6111
	3090		8239	5823	10584	7602	10411	6361			3660	4970	6512	6759	5544	6185
	6649		7041	41456	9271	8050	6650	6367			4247	4783	9774	4002	4002	6758
	5482		6351	7382	8721	9450	6724	6714			2822	4402	8002	5804	5118	10615
	11064		9834	8076	8953	9108	9434	6847			3495	5851	5143	5080	7734	8038
	9401		7092	12973	9186	8341	6649	6883			2579	4090	4502	5233	6878	7990
	6682		5446	14769	8893	7509	6473	7146			2741	6814	5966	4292	3911	6090
	7954		7217	13993	7092	7327	6726	5854			3061	4195	9913	6674	2822	11540
	7290		6077	14130	9445	9193	6138	5994			3984	4517	7414	5445	3145	6716
	7855		10038	12780	8723	9692	6002	6615			3203	7706	5995	4426	2903	8504
	8079		5944	14000	11228	6723	6084	6090			4640	4689	5304	4464	4827	7326
	4682		7629	10873	7058	9384	9238	6019			4100	4787	4896	6646	4621	8076
	9126		6267	2719	9378	8124	6155	6317			3348	4106	5019	5225	4551	6923
	6537		8427	2312	9245	9076	6513	6113			3107	4835	5708	4064	5572	6398
	6629		5823	2717	13278	7346	9652	5902			4287	3590	8089	6086	6169	7767
	7448		5865	2974	15063	10125	7233	6691			6109	5356	5127	5243	10572	6565
	4915		9660	2842	9734	9069	6299	6324			3196	5486	7223	5464	3973	5802
	4997		6393	3201	8315	8145	8802	4756			2957	4160	5872	5398	3250	7574
	7190		8956	4278	11113	9198	8365	6826			2758	8525	4955	9335	5619	6646
	7956		6918	4618	9067	8351	6764	5935			3163	5815	5641	8965	3921	10910
	8720		9031	3257	9103	7832	6688	7018			3516	4749	6879	10018	2581	11842
	3221		10074	3129	12889	8636	6868	5452			3660	5466	4477	4544	5228	10263
	7300		7054	7325	12626	11936	7140	5129			3193	4627	4482	4867	2777	11838
	6228		6487	3650	14865	11257	7340	6317			3925	4888	8260	4132	3297	10492
	6381		6103	2799	9957	7216	8788	6429			2952	4281	5821	3881	3265	9429
	4945		7413	3247	10934	9255	6539	6209			3236	6540	5172	4761	5560	10194
	5212		9620	3131	10989	9027	6267	6163			5435	5835	5229	6145	6392	14823
	5711		7178	3056	8792	11944	15250	6652			3137	3801	4380	4242	4904	12323
	3856		6852	3796	7977	9565	13392	6388			3069	3991	4119	4765	3638	11663
	3531		11560	3705	8078	12580	6347	5524			2938	4421	10988	4131	8067	11684
	3733		6968	2983	14348	11389	6130	5498			5051	4974	12496	5161	6537	12307
	4714		7676	3074	19744	10637	9102	5603			3014	5600	6090	7598	5588	9570
	6142		5293	3023	13140	11252	6669	6269			3841	5027	5940	4414	4845	14150
	2865		10156	5119	6881	9894	6896	5772			4013	3617	9253	5344	5669	13523
	5027		12047	3365	9301	13149	7577	5675			3049	2966	8306	5333	5390	10352
	7629		7296	3468	7882	14319	7373	5537			3981	4596	6752	5378	3302	13883
	4731		4809	6961	9356	8502	6441	5271			2666	4526	8465	4503	4911	10957
	5156		8547	4451	7966	7540	6412	4795			3434	4342	3918	4471	7221	13596
	3697		6546	4200	8228	10239	10246	7116			2817	4496	4010	4097	7010	11471
	3255		10715	6593	8670	10657	6294	4660			6040	8079	5766	4657	7502	11810
	4831		9177	2992	10197	12023	6320	6740			6563	7588	6902	4540	2565	10393
	3371		6507	3146	11603	10712	5620	5780			3834	11249	5526	5443	4041	10637
	3471		8270	2683	8666	8630	6048	6092			3223	3544	6072	8029	3319	14465
	5090		5863	6428	7742	11445	9087	6881			3510	5521	11139	9454	4054	9745
	3837		6749	5091	9183	9385	12489	7993			3081	4408	10383	6288	5089	11592
	4865		9840	4355	9211	13716	6611	6569			4535	6799	4388	11317	3736	9923
	3371		9434	2854	7681	10582	6605	8457			4034	4651	4387	5115	3993	9478
	7753		6744	5603	19139	20155	6639	6832			2949	3649	5101	6922	4603	11102
	5108		12743	3771	9535	10744	6689	13256			3188	2931	8060	7129	8725	11039
	3508		6710	4002	9836	13445	8556	9979			2841	6730	15781	12407	3005	9967
	4850		5665	5612	8993	8954	6122	7367			3860	8001	3966	5698	5081	11639
	5430		6729	4212	13209	8892	11725	9422			3085	4139	5177	5782	3494	10869
	5332		6083	4497	12141	10778	7374	5140			3167	6712	5147	6595	5553	9846
	5280		9125	3072	12665	15791	7258	10155			3351	3740	8818	9457	3926	12809
	5580		6138	2859	15475	10215	11060	6780			3001	6664	10707	5662	3705	13906
	4060		11967	3526	7273	6951	6538	7188			7036	5287	6032	7465	5459	10534
	8508		6961	3654	9503	8754	6873	6559			4707	6071	5191	5879	4538	10612
	7667		7039	3179	21237	6935	6297	6716			3539	6430	3855	5577	4475	9960
	3161		15593	3259	12255	10904	5868	10300			3277	7647	4462	9227	5173	11205
	8905		10293	3371	16554	9057	6010	10721			2691	8004	5587	6730	2842	10616
	8060		6684	2660	11250	10606	5555	7155			3402	7312	6812	5239	2890	11307
	7721		5944	3059	8039	10126	6349	8805			4231	7719	6141	6877	2715	16158
	4433		10877	4528	13697	7822	7644	6909			2999	6923	4476	8684	3172	11368
	5527		10397	3117	7096	7250	9266	6076			2766	5084	4256	8595	7070	10671
	4057		7663	3693	7281	9441	5942	5381			3894	6629	6000	8041	4489	10119
	4213		6622	3947	10083	8496	6202	6853			3849	6641	7834	12158	5643	16954
	7423		7196	5511	14717	11496	5404	6781			3029	8619	4508	7406	4475	10599
	10976		6176	3306	7413	9272	7856	9122			3519	5628	8591	7878	7891	11455
	4081		6594	3877	9115	9474	7137	10223			3499	4353	7200	7090	2661	10469
	5090		8677	3498	8105	9286	5957	10945			3523	3327	4116	11302	11774	11826
	3886		5981	2993	7078	13586	5823	9466			2736	3955	4665	7243	3343	11090
	4567		6145	6301	9806	10663	10033	7082			3280	5914	8021	5353	4241	10263
	4242		7290	6699	9927	11879	6210	8698			5180	8864	5497	9714	4718	10016
	4422		8063	4084	9109	13198	5583	10642			2616	8691	9121	9893	8957	12123
	7548		6320	4203	13530	10179	6578	10587			6356	8176	7377	7374	5166	9929
	4770		11536	4318	11389	13857	6263	8048			2489	4180	4319	5167	5033	11096
	3115		9106	5224	8438	13341	10976	7838			2234	7200	4562	6852	3607	13723
	3666		7794	5916	8859	8491	7166	7959			3709	8179	6056	6720	2735	10617
	13309		6095	3757	8730	10979	5779	6284			4082	4831	4753	4778	6836	10913
	9189		5960	3765	8154	9724	6121	8344			2643	3910	5344	3904	5130	15801
	5691		7849	3418	8584	13672	10115	8654			4017	10281	7805	4276	3893	11219
	11387		9762	3508	16075	7974	6239	6267			4358	8484	4577	4952	4515	12775
	4237		5571	6869	16782	7522	7882	11057			4554	6612	5982	4784	4950	13145
	3889		5432	3207	9951	11395	7851	13171			3206	8381	9997	6473	3030	15408
	3936		7378	2787	11993	8935	6880	6106			3955	3782	5848	5451	2891	17152
	3538		5862	3009	6646	9862	12851	7203			2895	3837	8302	4068	3849	11489
	6143		6344	3298	9930	9515	9127	5366			3147	7231	8703	5056	2642	17745
	4399		6393	3717	9262	8006	6529	7148			3054	4621	4687	3745	4343	11704
	3939		6057	5111	8083	8484	8469	8844			3618	7336	7830	4522	2918	13259
	2786		11267	4260	8135	8515	5856	6117			2738	12888	3969	6048	2777	12150
	2876		12421	3808	9247	8508	6590	6509			3563	7784	4587	4869	5363	15691
	4645		11844	3766	11788	9153	5799	7104			3450	10090	8848	4415	2606	10535
	2977		6484	3861	15333	7919	6941	6959			4711	6004	6896	5324	8264	10307
	3258		9553	4850	8463		6500	7062			3530	5713	6982	5048	4389	15757
	3507		7061	3494	8087		7734	8614			2630	8404	9755	6643	4341	10276
	4556		6636	3829	8802		9353	8199			2490	8858	9394	7958	4945	11098
	5571		5281	3953	6809		6000	7556			5499	6989	10298	6301	4473	11647
	3765		6407	3852	7320		7393	10512			5776	6562	5273	5905	3164	20316
	7194		7255	3575	9423		5661	8906			4183	10575	4019	4480	2882	11722
	3078		6509	4945	7919		7221	6128			3504	4596	5015	10403	7408	11273
	3648		7097	3781	7966		7446	7368			5552	3561	5374	5209	2824	11797
	11128		8336	4765	7472		5845	7476			2615	9572	4940	12653	7885	11688
	8431		5540	3715	7909		8146	6916			2404	6315	5340	13705	4733	12425
	7089		5626	3334	9420		5949	7006			2665	3989	5164	8538	4679	10584
	11091		6615	4199	7953		4836	8277			5909	7037	4374	7968	9760	18431
	12146		6547	4768	7573		4928	10472			2397	9646	4334	9718	3338	11625
	7933		5778	5175	12751		7242	7844			3302	11835	6129	5518	3750	11861
	12042		5204	3658	7187		5963	7065			3821	4297	5493	10294	4983	11112
	3366		7076	3912			6880	6918			5117	6499	5866	10382	4569	12512
	4828		6169	3490	10213		6031	5576			3561	7179	5848	6741	5213	10173
	6114		6088	3977			6540	8180			4064	10230	5570	13454	3765	11913
	7467		10299	3441			5698	7174			3934	7485	5867	9158	5083	11763
	4124		6135	4653			12418	7067			3276	5826	5597	8666	4742	15423
	3404		6217	4278			6494	7888			2864	5343	5949	9345	4892	10951
	11846		6806	3775			6825	6075			3959	3869	3460	10714	4202	12385
	10587		6867	4260			9305	6393			4266	12969	3934	15159	7155	11308
	7478		6862	3809			7385	11015			3011	7626	7701	9627	4646	11170
	8877		16988	5204			10290	8643			2906	5843	10072	7555	4874	10983
	12198		9457	4427			9877	22766			3811	4209	5393	8136	3652	14825
	8288		8532	4960			10495	7312			3560	5163	9289	7461	3367	11945
	5096		6953	3127			4789	7545			4046	8950	5932	10066	3649	16078
	6370		6301	8561			5181	10550			2817	3999	5692	4841	3642	10015
	6924		15300	6635			7458	7572			3001	5672	5439	9741	2901	10966
	6246		6704	3841			6512	7950			3782	4705	6908	9417	3170	11181
	7759		5296	4483			7417	8948			2344	3670	8063	9104	3844	11954
	6077		11964	4218			6466	13343			2657	11651	4678	7659	4550	10523
	6003		8097	3304			9706	13949			3327	6381	5736	8181	2698	11901
	8214		6915	4394			7898	8747			5293	9246	9417	9190	10546	11604
	12996		6482	4036			6466	4029			3923	5693	8424	10685	4180	16975
	5798		8182	4337			7839	9040			3464	5363	6892	7254	4864	17315
	5559		6765	4688			6612	10022			4242	3677	7155	8766	4081	11424
	5407		5534	4143			11236	8283			2593	9539	8855	5891	4682	10997
	13471		6567	3527			7710	9827			5528	4536	6786	4205	3084	11463
	7177		9145	3680			6351	10656			5114	4719	11043	6405	3967	11544
	7771		7819	5084			6826	11004			4341	3329	13303	8477	6816	10542
	4854		18770	4754			5581	13951			3529	3778	5612	6609	4309	10235
	9165		10292	5698			6007	10795			4129	8392	6527	7325	3462	10314
	14447		7137	3793			6337	7408			2697	6562	5967	4296	2698	10870
	4776		5936	4464			6125	9413			3802	4287	6973	8463	3381	11944
	5350		7121	4885			5767	9143			4299	6281	5508	8994	2551	11425
	8504		5287	4656			7334	6206			4098	6599	10634	4199	3353	10015
	2661		5568	3797			5160	11251			2808	6490	4803	11066	8715	9904
	10573		5839	4347			9987	6751			2688	2928	5759	4497	3288	12087
	3647		5937	4277			8823	9754			5250	3402	4456	10002	3796	14180
	3864		7293	5390			6833	8303			3005	4812	4968	6132	7127	10581
	5102		7008	4806			6114	6634			3374	4476	4228	9365	4649	9758
	5705		7675	3953			12238	7076			3240	5218	6019	5059	3067	10073
	13641		5914	3759			5652	10598			4000	4215	5086	5177	2759	10775
	6048		7445	7878			6626	6875			3046	3198	5251	8114	6027	10281
	8482		9097	3741			5700	6424			2994	5716	6424	8491	9940	10605
	6601		10084	3892			6227	7980			5383	5217	7266	12036	7467	10481
	6326		5447	4397			6285	10099			2208	4448	6730	5248	4125	11364
	7162		10122	5077			7669	7051			2504	3998	7259	8945	6624	11139
	4874		8441	4856			6854	9084			2211	5381	5861	7506	3095	10602
	5806		5864	3772			5810	6924			8378	6671	5813	5640	7862	12290
	8824		7889	4105			6365	10190			2394	6068	6788	8402	4770	9921
	3502		6185	3761			6678	5822			2738	4342	6050	11036	5037	10423
	3696		6670	3995			6190	6041			3051	4063	5980	4505	2685	11066
	7391		5664	3684			7757	6545			4382	4868	6582	4755	5438	9797
	6429		5421	5027			5864	7033			3158	4427	15598	6242	4553	11718
	6624		6066	4603			5451	6682			3950	4682	4030	4918	3586	11371
	5747		6263	5165			6257	6927			2783	7156	5361	5822	4255	9894
	6563		6099	4754			6397	8256			3151	4301	6129	6054	5303	11946
	5854		7623	4087			5962	7014			5578	4126	13336	5342	2652	9672
	6890		4839	3689			6050	6629			2422	6132	4954	10975	2624	10237
	5186		5851	4693			6459	7088			6022	6588	6035	5282	7287	10014
	3698		6859	4686			5214	7551			3074	5511	7654	7478	3522	12890
	6172		5395	3465			8885	7921			3043	3929	4565	10904	6884	10587
	4510		4725	4665			6483	6134			2537	5664	6348	6291	2880	9959
	4653		5659	4195			9286	6540			5236	4925	4494	4490	3034	11719
	8974		5512	4127			5796	8944			3273	6787	5490	5048	2903	10015
	10005		5928	5029			6778	6506			5519	7566	4692	9105	3194	12532
	4384		8280	5694			6179	7150			3204	4521	4247	4329	4140	10017
	6570		6987	3866			7407	5273			2951	4795	5861	6412	9212	11121
	8042		6602	3178			12801	8957			3075	4431	8128	9448	3842	10798
	10314		6627	4540			7195	8996			2654	5169	6851	8629	3017	9695
	5446		8854	4189			10896	10058			2845	4370	8993	11244	2758	10653
	4828		8012	3963			7489	6870			2983	5243	5698	4622	2652	11553
	5524		6024	5298			8382	7587			3025	4496	7687	5929	4336	10360
	3730		6625	4043			8642	9834			5572	7763	4557	5467	2740	12145
	4059		8934	4255			8815	5900			2616	3966	5673	4506	4466	10170
	4092		5003	4453			14012	6278			2806	4154	4409	4658	4273	17431
	3452		6703	5120			8659	7175			4103	4088	7482	5584	2860	10465
	3717		9394	3828			5662	6520			2414	6497	5683	7185	4869	10900
	5858		6466	4005			6577	9863			4003	3273	8070	4124	4151	24355
	4038		5778	3534			6732	6844			5901	5014	4984	11544	5028	12453
	4156		9867	6351		4414	5531	8038			3197	3508	5497	5112	10628	13861
	3143		5570	3394			10739	8365			3733	4906	7373	4747	2807	11874
	4025		8435	4151			9161	8524			5483	3214	6874	5196	3693	9835
	3762		5818	3539			5887	7423			2941	3500	3860	4877	2687	11169
	5277		8098	6804			5926	5613			3575	5025	9252	5357	3131	11324
	2764		5692	9159			6081	6671			4586	3667	5891	3931	6059	10243
	3665		8984	3807			9519	6194			2357	4047	5454	4646	3427	8761
	3985		6208	3791			6481	5913			4058	3982	5838	3983	3683	19198
	3009		5686	3702			6440	8729			3184	5280	6718	6461	3521	10430
	2825		7623	3561			6945	5125			5750	5271	8678	4004	3652	14606
	3464		10321	4303			7400				3640	6557	4731	4324	2974	15055
	3617		10242	4141			15709	7689			3275	3562	4383	4084	4860	10468
	3539		7298	4224			7169				2555	4130	5790	4491	2553	8990
	4924		6838	5071			14000				3895	4251	6678	6757	2071	12753
	9413		9600	4026			5133				2481	6228	4738	5524	3935	12854
	4221		6867	3808			7100				3408	3537	5250	6791	4970	12033
	3260		9750	6550			11199				3680	4210	6867	4794	5946	11819
	9379		4928	3615			7458				2850	5015	5032	4305	5560	11251
	3397		5693	4041			4740				2509	7002	5225	4699	4358	11124
	3444		5253	4459			6386				3319	4226	8241	6005	3544	10663
	4060		5741	4319			5709				4025	3262	6136	5909	6348	14289
	5322		7585	4185			6895				4800	4237	5333	4806	2535	13194
	5507		6302	3728			5618				2731	3669	4065	4330	3554	10913
	3822		7463	4019			5449				3414	5002	4489	4178	3448	12484
	3883		7136	4982			4980				5255	3462	8557	3768	2908	14887
	4692		5818	4395			7821				3538	4554	4799	4636	5336	11133
	4812		10933	6155			5648				7954	4535	3660	3766	2723	13934
	3764		6739	5285			6625				4957	4018	4537	4157	2825	13772
	5755		6501	4677			6019				3402	4793	4207	4604	3265	11838
	3580		5376	4350			7596				2608	3313	4644	5043	4044	14476
	3469		5145	4436			5129				4732	2911	4042	6708	7430	15435
	7386		4785	4937			5852				2771	3882	4538	9496	6516	15447
	4140		5311	4394			5269				2809	3416	5500	4332	2941	14014
	4116		5467	4081			5311				1828	3250	5229	5165	3162	19944
	5836		5740	8549			7657				4533	4942	4776	5266	2491	13667
	4671		12401	4458			8746				4171	3741	4781	8880	2537	14277
	4300		5518	4783			5594				3079	5054	3749	6466	6022	15423
	5658		6091	3908			5201				3267	3796	5603	4345	5211	11984
	8523		7840	5173			7957				2644	3847	4722	10195	3020	13936
	4805		5212	4077			5499				4106	3432	5208	4396	5452	12677
	5582		5810	4764			5203				3144	3307	4750	5993	3261	11316
	5056		4863	3681			5387				3270	4340	5972	9487	5222	11517
	3982		8952	3788			5817				4240	3107	6223	4226	8084	11308
	10629		9740	4219			6937				2896	3625	5241	5614	3147	12864
	4268		5246	4203			5791				3022	3189	4892	4279	3241	13432
	3749		6115	3887			12980				2584	3619	4942	5888	2960	12729
	3068		5642	3960			7080				2595	3442	6371	4328	3217	12003
	7940		5309	3669			10658				3522	3557	4391	8156	3855	16307
	4348		10171	3488			6712				2665	3589	5600	7517	2476	11316
	6175		6676	7300			5034				3621	3323	3887	4814	3968	15807
	6371		6959	5706			7188				2364	2947	4248	4082	3438	14397
	4269		5362	4127			6613				4819	3641	5377	5954	3149	12182
	3872		4742	5091			6508				2837	4387	4907	3547	2866	11896
	6855		5285	4049			6399				3043	3645	9741	4015	3073	18953
	2760		5368	3982			6517				2979	3621	6867	3784	2930	14880
	3570		6358	3659			5328				6570	5144	6825	3677	3074	11425
	5982		15983	4010			7989				3825	3705	9128	6417	7198	11362
	3201		8751	3677			6846				3599	4050	5332	7878	3126	13937
	2833		6923	5026			8596				3811	4051	5078	8205	2401	14907
	5339		5928	4708			8953				2522	5726	6411	6583	3387	13293
	9052		5362	4755			5315				2996	5188	3975	7580	3189	11110
	3284		5748	4451			7502				4110	6328	6380	10242	3306	11878
	4152		19536	6777			5213				6323	5982	4609	6624	3585	13330
	6414		5348	3673			4283				2433	8198	4854	8859	2294	15621
	3270		7536	7151			8736				3832	9578	6150	9298	2350	13754
	5559		7739	6806			6828				2606	10925	6123	6894	3761	16617
	6106		6654	6589			5993				2458	8301	7572	6116	3393	13559
	3179		6187	5052			6578				4035	8017	4908	7938	5670	12101
	2842		12064	4618			14184				2373	10902	4282	6063	3382	11716
	2735		4459	6999			5534				3572	6997	4889	12553	2360	11776
	5750		4576	4063			4933				2625	10877	9313	5671	4596	12010
	3357		8474	4188			5944				3842	6617	6111	8234	2846	15043
	5103		6036	7102			7383				3812	6547	5960	8174	3247	13015
	3509		5802	3629			10287				3248	7047	4994	10257	2532	12734
	6258		5240	4508			7470				3435	12009	4079	13614	3810	15998
	5133		10281	4983			6425				5108	9259	5655	11112	3315	12893
	5838		10403	3747			14128				2811	7556	4431	8940	3153	16403
	4044		6524	3427			7294				4302	9296	4920	9593	2510	11971
	6072		5481	5283			6064				3490	8950	7260	8371	4914	12559
	3954		10646	6280			6530				3407	7241	7857	7215	8877	18674
	3837		6073	4609			6388				2450	5543	5636	7752	2623	14334
	4126		6479	8219			12705				4331	6114	4170	12530	7501	12525
	13102		8819	4044			11635				3519	6656	4180	6936	5261	18153
	3984		5848	4546			5391				6178	6635	5031	8007	7955	11580
	4894		6745	5268			7123				2112	7188	4196	7572	5518	11891
	3106		16954	4055			5534				2804	9629	3934	8526	2558	11837
	5229		13906	3561			9606				2832	9016	4808	7896	2987	12031
	4141		12603	3926			7007				2616	6722	4729	7769	4352	10772
	3009		9163	4267			5954				2959	8282	4944	7686	2461	9794
	5153		20219	5190			6733				3715	8245	3878	7155	5461	14536
	3501		9475	11320			5444			6454	4155	7454	4725	13074	3171	11262
	5079		9809	4444			7596				4106	6500	5576	8421	3544	12402
	2705		7198	3602			5390				2499	8047	4853	6510	3202	13150
	3696		8437	4371			4021				2627	7037	6479	13466	3352	18992
	3740		11375	3920			5181				2839	7970	5226	9560	3452	11119
	4194		7471	3902			6769				2628	6875	4970	12108	3455	11179
	7396		8154	4189			8476				2583	5719	4582	11107	5249	11079
			10091	5480			5195				2403	6708	4415	8205	3014	11269
	5339		6925	4485			5173				2212	8566	5045	10100	3133	7223
			6978	3972			5716				3127	7676	5790	7660	3089	9855
			11896	5527			5489				2580	6142	4520	6360	3681	7968
			7514	7725			5707				3047	9797	3856	7657	3140	9635
			7204	4786			4710				2637	6762	5010	7345	6464	9882
			9404	5155			4816				2878	9235	12201	6959	3266	9282
			8127	5220			14142				2125	7569	4504	7408	2898	8248
			7495	4078			7481				2651	9104	7028	6139	5045	9411
			9386	4348			5443				3023	9414	4594	7279	2685	7550
			9355	4275			4672				3402	12682	6242	10255	2973	8175
			7515	4317			6726				2521	6479	4411	7010	3552	9939
			9689	4725			4981				2455	7739	4462	8869	3128	10305
			11374	4638			5330				2955	7742	4649	7920	2758	12109
			13011	5588			7269				3305	7100	3997	9455	4825	7347
			22431	7167			6954				3033	6165	5335	9938	5153	9893
			8853	3484			6566				2483	8573	4141	11228	2397	12490
			15572	4252			8700				2862	10799	4743	6034	4134	7288
			8274	3515			6697				2612	11549	5270	6229	2548	8770
			8125	4501			7005				3260	7899	4580	6247	2767	9100
			7818	4235			5765				3004	7274	7751	6187	2673	9983
			11230	4220			9991				4936	9801	4554	8495	3645	9669
			12174	4239			15050				2916	5735	6235	8731	2728	9103
			7690	4955			4749				4514	6166	5627	5671	3068	9301
			7066	5620			5525				2292	7787	5188	11370	3106	10167
			11345	6046			6382				2841	7004	4232	6266	4187	12632
			9082	5285			6618				4239	9780	11021	6022	6128	9710
			14216	6301			6649				2411	7573	4369	7454	4663	9181
			8176	4245			5712				2867	5427	5308	9530	2789	12280
			8253	5216			13785				2755	6223	3575	6204	2674	11999
			12670	3997			6609				3101	7344	4199	7868	3033	11292
			8368	5156			5594				2623	7115	5805	7351	2733	8570
			9175	4451			7333				1985	5120	6991	6358	3264	12233
			10234	3923			4299				2887	12950	5815	7816	2734	8826
			7457	3830			7141				2966	5516	4034	9412	2878	9506
			18521	4011			7311				2997	8568	4404	5855	3650	9718
			10459	4153			7325				2188	7054	4282	6402	3177	10229
			8648	4392			9276				3472	6272	4106	7109	3551	9502
			8435	4000			7315				2564	5663	5166	10100	3513	10350
			8586	3460			5487				3426	12586	4820	7947	3175	10384
			10081	4125			5998				3753	6376	5481	7263	3235	9492
			11756	4038			6309				2995	5591	4536	15254	2902	8928
			7898	4023			6838				3101	8047	6621	7871	3250	7966
			9639	4223			6636				2457	6898	9946	14413	2935	8661
			8341	8797			6357				2631	6108	5473	8898	3140	15057
			11883	6339			10286				2656	8451	5956	7719	5696	16180
			17184	7286			9006				2590	6578	4678	18498	3069	15429
			12260	3909			7098				3888	7032	4625	10953	3425	15499
			8542	3835			5905				2620	5668	7252	7423	2851	11923
			9547	4750			6241				3325	6646	5182	6453	3697	10325
			8869	7521			8868				2605	5647	5352	8280	3369	8994
			7536	4278			4367				2041	6405	6747	7953	5052	9533
			10675	4337			5184				2984	12066	6592	7525	3311	10003
			10682	4544			5867				2369	6298	5275	9674	3084	8482
			8253	4730			7654				3072	5970	5394	7634	4008	12458
			9029	4033			6996				3234	6231	4734	8472	3522	9252
			9744	3963			5386				3328	7004	5300	7519	2912	12663
			7659	5184			6317				2924	7319	5807	7925	3571	9278
			8339	4641			6983				2828	10009	7537	7560	3544	9931
			11750	4655			7102				2279	7249	6559	7019	4109	10439
			7192	4376			5968				3962	8022	4679	13263	3525	10323
			8320	4188			8158				3383	4823	4576	6468	3399	9553
			12508	4723			5507				2899	14368	4795	6524	3889	8863
			8466	4325			6818				3298	9041	5597	6912	6367	10897
			10647	3917			10017				2673	7280	4435	7436	2660	12231
			10112	3911			6551				2934	5721	4558	6812	4234	17460
			8492	4057			8298				2351	8182	4309	8841	4741	11856
			10815	3736			9807				2942	5795	5091	7396	4051	11025
			8458	4264			6579				2666	6826	4357	7489	2973	12407
			9638	4702			6547				3455	15621	5643	6795	2751	11090
			15658	4902			9581				2786	6018	9130	10376	2250	12055
			9789	4027			11648				2513	6436	5870	8149	9527	10761
			9047	3955			9070				2908	6397	4668	7945	4044	12105
			7949	3950			5442				9533	7799	8237	6789	2864	11846
			9722	4291			6744				3102	6732	4700	7454	4266	8559
			7867	6154			7673				2585	6748	5409	7559	3917	11271
			10846	4535			8984				3238	6098	4511	6875	9455	10902
			8733	4165			5565				2200	5287	4577	7134	6303	10110
			10963	2837			7975				2908	6359	4897	6653	2646	11723
			10065	4200			7162				2919	6407	8501	6908	2542	11279
			9820	4296			8435				3369	6910	4660	6668	3650	11471
			61054	5355			8467				2756	6948	5183	6921	3827	9964
			17363	5024			6193				2597	9034	6510	14766	4461	11789
			11537	3273			7248				3086	9211	4790	7015	3344	9719
			10365	5196			6744				3271	7401	7220	6710	4708	10737
			9403	7580			5686				2450	9003	5858	6825	2726	11949
			10251	5149			6139				3353	6369	4797	7031	3637	12759
			8015	5969			7056				3738	9964	6329	7125	3063	11119
			17409	5491			7850				3029	12469	4525	9422	2907	11801
			12493	4719			5288				3517	12141	5322	6951	3982	12082
			10720	3402			6693				2798	8642	6559	6619	4509	8549
			9747	5690			7883				3076	13207	4822	10699	3580	9434
			8921	3690			5831				2697	15692	4470	10612	4139	11010
			12655	4295			6028				2551	12745	5671	9563	5579	12282
			9658	3591			4964				2729	10079	5383	8340	3294	12606
			8844	3402			7256				2581	9383	4544	9941	4243	12810
			10813	5768			8063				3644	10164	5314	6640	3147	11668
			9337	3904			8137				3380	7313	4703	8123	3152	11622
			10349	4167			5983				2484	11135	7342	6894	7867	10237
			9593	5536			5974				2695	8769	4877	6765	4576	11819
			9080	4849			6294				2625	10903	4216	6413	4819	11993
			17543	6385			15391				2669	10256	5008	7011	3980	11865
			10371	4302			10805				2195	9171	4402	7378	3999	11002
			10619	5038			9905				3088	6571	4647	13126	3876	13080
			12466	4789			7094				2985	6641	4823	7285	5792	10163
			9333	5373			7398				2434	6680	5470	7620	4096	10179
			8450	4952			7488				2185	8165	4997	7400	6164	11249
			28232	3902			9389				4521	11458	6658	9528	3257	10768
			8391	6485			15181				3344	6350	7321	6260	3212	11259
			8612	4546			5902				3151	14917	4430	7917	5029	9284
			11675	3788			10000				3250	8756	6411	9293	4860	11958
			33428	3931			14768				3365	6212	4357	7730	3897	9122
			9658	3999			8240				2491	11606	4303	6513	4324	10573
			11613	6408			17258				2408	6649	4746	6288	2394	9306
			7421	4117			8004				3245	6722	5149	7406	8037	8608
			9328	2939			18194				3056	6838	4872	15178	6550	8224
			8293	3844			7180				2425	5865	5780	8646	8528	10805
			8029	4840			6076				2822	8200	5319	10423	3381	10120
			7947	4091			6669				2866	6418	7268	9673	3237	10389
			12339	5207			8379				3018	9242	5951	9364	4605	10759
			10712	5905			6034				2694	13218	5004	7318	3556	10195
			10218	4040			6464				16416	8323	4554	6764	3286	12613
			9753	4206			7382				2730	7493	4631	10320	5230	10716
			8363	4679			7311				2197	6164	6931	7734	4888	10038
			9774	4000			9524				2383	6778	4461	6605	4712	10559
			35997	4774			16263				3111	5709	5247	9068	4293	9554
			7130	6983			7037				4246	9635	4775	6656	6101	10027
			14208	4457			7367				2684	17251	6550	8035	2792	9766
			10722	4670			7411				2858	5677	4646	8493	3974	9651
			12737	4687			6960				3920	5722	6712	7425	3863	8232
			18640	4311			7309				2461	12317	7496	11028	6738	10186
			7945	3199			7070				2335	7265	5247	7814	4482	7534
			20044	8737			7675				3178	6387	5236	7703	2493	11882
			12544	6913			9399				3088	7552	6005	7137	4700	11059
			14062	4496			7399				3639	7312	6108	6546	4008	9689
			9254	5360			13564				3510	5640	9663	6714	6522	10189
			12394	4648			17010				2943	6201	7150	14223	2989	10104
			9166	4062			9251				2369	5305	4867	9533	3654	12500
			10966	4457			7223				2592	6740	4805	6510	3520	10001
			9695	5609			5902				2342	6163	5257	9789	3190	10521
			9279	4640			14472				6711	13806	5080	7695	11477	10903
			9820	3806			9076				11442	5519	4201	12469	4682	12820
			13650	3894			11516				9700	7292	5740	8298	2941	11240
			12805	4320			14633				13085	10325	4317	9375	3211	9728
			10131	4452			6746				7489	6112	4827	9311	3461	9736
			10799	3283			7107				16714	7805	7032	11844	5793	10954
			9926	4123			8426				12451	6926	4417	6795	6472	11426
			10832	4525			7586				15498	6018	4945	8749	7813	11697
			8717	4220			13796				11692	11243	4203	11089	7685	10670
			9569	6490			8159				12416	6556	4267	7269	4908	11535
			9412	5054			11953				6663	7963	8775	7831	3632	12239
			8384	3368			8442				9406	6107	6908	6748	3256	12561
			9882	4198			8707				9361	8747	3689	9961	3477	10618
			7926	4693			6341				7404	9220	4525	9008	3316	14955
			10179	6090			20035				8396	9629	4485	6820	9107	11473
			18951	3649			16210				7641	6560	4151	8763	3112	11547
			9603	4210			10253				7514	6401	4114	8049	3575	12331
			9035	4001			6627				6810	14296	4463	13106	4809	12424
			22751	5192			9952				8933	9057	4172	7290	2832	12167
			16386	4708			17534				7876	8531	6245	6795	4838	10155
			17562	4711			14192				9474	12190	4553	7682	8151	13899
			8418	3970			8042				6638	5927	4926	7165	4855	10261
			7528	3873			12198				9438	7017	3945	10786	2857	11186
			11073	4306			7420				6743	8716	5385	10778	4979	11872
			10975	4881			7394				6892	29818	5529	9692	3027	10144
			12243	3540			6402				6603	18436	5039	9776	8538	9611
			18027	4492			6848				8444	9893	7812	7473	3960	12053
			14140	4269			9953				8087	6886	4267	12043	3319	10551
			10113	5814			10189				9024	11023	4952	7103	3514	9834
			10543	3846			13177				6009	5764	8497	8675	4612	9951
			10617	4072			9830				10452	6662	5490	7476	5568	12236
			14426	5169			14593				11485	8601	5236	8104	3671	12356
			11741	3472			6723				8798	6243	4949	7729	5327	11966
			11885	4475			8514				7297	6516	3959	9667	4587	10719
			8743	4478			10405				11411	10557	7403	7568	3743	10207
			7456	3885			9637				8897	7333	5318	7195	4385	10669
			9751	4103			13926				8393	5218	6438	10339	3882	10193
			9274	4231			12580				10110	7382	4618	7574	3023	12317
			9089	3219			6399				6767	7768	5702	7731	3001	12292
			14885	3282			7090				7024	7168	5694	9590	3995	12661
			9755	5703			6549				8834	6762	4446	7757	3817	10079
			10805	5416			8301				6500	5236	4485	11476	6458	9690
			11873	6431			7460				5797	6637	4938	7616	3069	11496
			12755	4925			12975				8610	7978	8031	8382	3314	9986
			10929	4118			8880				7663	5975	4689	8198	4005	12023
			9666	5277			7729				6777	8755	4286	8987	5340	12022
			10799	3403			10398				7983	6186	5865	7543	4114	10254
			10029	3733			14660				9668	7629	5010	8833	2751	11524
			13095	4032			6697				7131	6255	5222	7152	2821	12604
			9327	4790			8278				8515	6435	5576	8930	4596	13316
			8125	5907			10709				9882	8354	4870	6492	5528	9453
			9558	4046			7048				7971	7087	8034	6451	8816	9438
			9608	5825			6519				7813	7082	4991	8119	3205	9280
			9276	5547			6690				6681	15116	4569	9018	3278	14920
			14292	4277			14051				7433	9429	4694	13526	3651	11925
			8347	5646			8150				8837	7293	4922	8862	3420	9271
			11751	4679			7172				14146	5482	4845	9845	2842	17474
			10522	3120			10663				7041	6501	4303	8178	4360	12536
			9979	4360			16312				6537	7989	4593	7953	3483	12811
			10906	3990			7221				7408	9801	4415	8827	5185	11388
			12743	3737			7074				8217	7314	5021	9836	2913	13592
			9662	4007			8394				8872	7899	5640	10586	5447	14538
			9619	3919			6741				9270	6810	4588	9110	3322	11780
			11033	3573			7693				6222	7848	5940	5218	3593	11481
			9308	4511			7011				11703	8693	5040	7267	3927	12487
			9275	4294			12646				6607	8225	5574	7135	3766	11417
			9781	4574			8866				14975	6779	9132	9662	3149	10682
			8967	4726			7661				9064	11525	4218	12450	3983	11823
			10892	4487			7088				6830	7594	4712	7932	3097	10236
			8788	7735			6867				7553	8644	6899	7940	3232	10990
			9852	8664			6359				9763	7165	5884	7697	10092	15496
			8582	3460			9090				6779	10129	6142	12150	3255	11956
			12769	3667			8071				8195	6540	5238	7371	2856	9728
			8566	4485			7262				10700	11028	4738	7509	6875	9133
			9039	5399			7052				7574	6673	8353	9210	3458	11356
			9410	4808			7794				7355	7379	4794	9185	7200	11828
			9706	3747			7507				14084	8515	4227	9226	6844	11310
			8907	3320			7279				9797	15039	5471	7140	5148	12524
			16431	4635			7375				7167	8204	4407	7130	3459	13545
			11883	4396			8276				9303	16011	5296	9812	5256	10561
			19510	3474			9859				9448	10220	5749	11435	2426	10499
			9421	7083			8406				8383	16567	8435	6839	7984	12786
			15049	3772			6046				10211	9908	4786	9625	2489	17382
			8836	3195			5989				13540	7998	4241	8772	3648	9033
			10522	3386			6779				6554	13770	6492	7098	2832	10703
			8939	3341			7105				8660	11434	5664	9592	3036	11150
			9587	7488			7533				10753	5501	5965	6743	3231	13572
			11237	3393			7392				16863	14188	5380	11077	3797	12018
			12085	3881			7820				11870	14654	5825	7812	3044	9217
			10396	4243			6732				13809	6208	6209	8265	4388	11175
			14878	4401			14228				10410	10012	4546	9875	7006	10774
			9289	3292			10389				8722	14630	5073	7305	4505	10931
			12673	4782			8953				15260	12838	5134	7497	2645	11691
			11369	3615			8750				8574	26086	5991	7312	4169	10903
			12293	5101			9187				11551	6540	4769	8602	2154	9877
			12243	3260			8015				8060	5726	4400	7741	2820	13543
			9339	4612			8320				13946	11116	6811	10079	3640	11853
			11765	4686			8410				17563	9179	4715	20061	3951	11839
			8178	4493			8075				9308	7912	5167	7561	2561	10829
			11906	6453			8595				8159	8489	4395	14580	4084	11271
			12414	4210			8274				10769	12252	4968	6496	2968	8739
			11484	5298			7463				11621	9364	7006	8768	2921	11144
			10092	3031			6739				11867	17251	5573	15439	3023	9832
			8509	6432			7872				12641	7588	5291	7928	2525	10747
			9431	4503			9585				14546	10907	7153	6342	2320	11806
			16896	3148			8463				16747	11309	5144	8047	2904	11446
			8999	6130			8895				12375	10490	5902	8264	3290	9590
			8592	4705			8470				10237	10488	6581	8372	3803	10266
			9508	5415			8781				9365	8071	6529	6962	3240	11118
			10957	3921			8176				9124	6642	4369	6891	3931	11481
			17404	4385			8286				10484	6976	5259	9828	2937	11116
			11341	3342			7232				14021	13570	5216	8313	4800	16815
			7512	4609			8371				15513	7442	7404	7597	9457	10264
			17084	4912			8457				8103	11039	4198	6719	4171	11364
			9475	5144			7241				11813	10534	4547	6409	3090	10403
			8650	5570			10588				11378	10570	4351	7097	2872	10732
			13311	7230			9671				7324	9839	4484	6306	2914	11719
			16424	4641			7347				13497	6769	4672	6428	6393	15150
			19590	6834			9725				7968	24225	5213	5630	2847	10873
			9901	4296			8032				8381	7789	4271	6828	6788	10287
			9428	3878			7735				8035	6765	5363	6999	8179	13416
			10151	5540			8686				7535	7631	5321	8813	2857	10425
			18432	5059			8398				17391	17270	5296	7410	3979	10689
			9996	3587			8876				16765	10097	5518	6225	3292	15156
			7547	5045			6492				9881	11118	4885	9271	3125	8707
			19166	5262			8082				9691	6719	4295	6793	2891	10304
			9079	4222			9531				17150	11543	4666	9380	3964	10443
			9680	4147			9250				9659	6334	4453	9113	3345	10948
			7830	4122			7317				11857	7165	6465	8215	3503	12545
			9527	5347			8132				10028	7116	6737	10783	2839	10822
			9243	8832			7650				7561	6467	5253	12464	2984	8951
			10436	5255			6667				9131	13444	8627	6508	3964	10216
			7759	5379			7205				7817	6558	3493	7384	3126	9523
			9367	5618			8423				7928	8235	6600	11248	2621	13200
			10011	4896			9092				9248	10004	4768	6189	2996	9405
			15783	4252			7376				14846	6514	5780	6235	5741	10585
			7924	5960			7098				7570	7259	3980	7759	2927	9287
			11905	4435			8308				10243	10293	4895	6987	2986	10807
			7269	3531			6087				12747	7934	4937	6250	4079	11584
			8577	5899			6927				7645	7389	4538	6973	2684	10291
			7647	4133			7068				10981	6967	6307	6843	3183	10989
			8485	15876			6761				13777	8655	4424	9011	2502	10921
			9069	4186			7322				6974	10012	4914	8978	3173	10812
			9136	3210			6194				9473	8974	7593	9756	3109	10523
			9333	3361			7789				8680	11145	5342	11386	4761	10744
			13862	4780			8658				14606	6682	4491	8068	2845	9946
			10194	4288			6510				8399	6345	5034	6315	3476	10697
			9879	4005			7108				6603	6137	4360	6730	3321	10264
			8245	3811			8859				11524	6067	4613	6338	3449	15888
			9580	4333			7989				6533	6565	5733	8312	5700	10060
			7791	4620			8602				6427	10842	7549	6502	2202	10134
			10632	4187			9166				10764	5662	5844	18617	2794	9971
			24266	4344			6388				26527	6382	4407	10848	3434	10165
			12408	4941			8450				8588	5218	7760	19543	3326	9281
			8372	5190			30768				8757	6903	4762	10435	2493	10394
			9739	5376			6425				6957	7063	5416	7594	2908	11650
			8776	3195			8745				9587	7153	5654	7329	2708	11158
			6937	5213			8828				7394	5809	4667	14252	2655	11970
			9385	3313			21776				7997	5567	5009	7230	3893	12345
			27544	4159			9874				7967	7290	4648	7349	3066	10778
			13633	3608			7688				7883	5988	5116	7738	5250	10590
			25236	4284			8536				7541	10400	6344	8727	3778	9682
			13958	6233			6970				10313	5791	3988	12058	3114	10938
			8862	3948			7982				11100	6118	3826	7420	3042	11650
			11046	4529			8589				10702	4625	5845	13297	4860	11798
			9768	3816			11585				9719	6173	6346	17286	4204	9768
			7891	3882			8637				10229	6109	5981	9388	2924	10741
			23160	4225			7845				8621	14279	4064	6574	4078	10756
			8953	3880			9751				7284	5959	5366	7124	2968	9982
			8210	3350			9012				8195	6565	5617	9089	2939	10503
			12598	4469			5943				7749	9485	3597	7274	2875	12279
			9194	4031			7763				7273	5986	6335	8608	3341	10205
			8686	7394			6808				14177	5358	5270	16660	2808	10097
			7838	3314			10687				9308	7370	4685	6898	2986	11788
			25746	5563			6855				12488	14362	4797	7416	2861	10970
			6308	4563			7909				8313	9897	6276	9337	5883	12144
			9109	3741			7702				10722	6208	5109	11898	6851	10380
			10584	6516			15298				8524	5019	5419	10792	2722	16200
			9271	7949			7698				11181	7358	4992	6561	3183	10029
			8721	7034			7627				7716	6605	6414	9450	3198	10879
			8953	4370			7093				7773	7191	5909	7355	3526	9682
			9186	7208			12389				9394	8566	7109	7520	2835	8849
			8893	5171			7717				7352	7305	6729	10188	3639	11547
			7092	3285			9564				8078	10279	6348	9350	3152	10014
			9445	9606			9625				9226	7155	11409	11415	3399	12354
			8723	3719			6945				8269	11479	4022	6469	2252	9955
			11228	4484			6771				11232	8187	5595	7102	3764	10888
			7058	3094			14690				11680	6436	6248	7146	3629	9939
			9378	4643			6787				8646	6233	5467	8050	2860	10544
			9245	3821			12742				14091	12133	4481	7229	3397	10096
			13278	3850			7034				7865	7737	6930	10308	3017	11943
			15063	4211			7195				9309	10739	4725	11300	3766	12991
			9734	4002			10267				10345	7901	4800	9679	2817	9216
			8315	5280			9518				10541	10708	4621	6054	4448	10437
			11113	4658			7705				11686	9552	5147	7863	6951	11615
			9067	7065			6341				11909	9413	5119	11081	8351	11364
			9103	3514			8856				11627	6327	7934	7556	3795	15342
			12889	6551			12387				8619	15392	6613	8619	5867	11173
			12626	4847			12874				9664	8492	5268	10088	3170	11013
			14865	9288			10840				8219	8368	4978	7842	3121	9225
			9957	5094			6712				9775	10077	6749	7092	6714	13029
			10934	4470			9243				8312	7677	4928	7930	3173	10411
			10989	6489			11415				8264	8159	5161	7181	3523	10205
			8792	5808			11728				10230	7969	5428	7391	2947	14532
			7977	6919			9722				7277	8111	5046	8678	3019	10105
			8078	5993			8693				8317	6820	6597	7031	2987	13576
			14348	7738			7740				12018	11170	3890	8241	8089	13853
			19744	4774			13516				9280	7249	4659	8762	3169	10477
			13140	4737			9069				8331	10794	4957	7925	5722	13295
			6881	4870			7410				7112	7251	5930	6764	3491	12000
			9301	4724			5934				8777	8616	5369	7899	2808	12618
			7882	11532			13550				11912	10905	6206	9012	2211	16082
			9356	5502			8158				7016	7269	4559	7064	4995	15775
			7966	7112			9970				7260	11524	5894	8969	3500	14254
			8228	5939			6226				8129	9427	6066	8157	2625	10860
			8670	4820			7712				18565	6965	8992	7182	6651	10124
			10197	6409			5990				7696	8763	5212	6437	3079	13198
			11603	3273			11989				9844	7979	5064	10065	3821	10309
			8666	6632			8490				8317	13605	11672	16357	3325	10073
			7742	4753			6523				18866	10974	7105	9416	3045	8711
			9183	5741			13878				9591	8236	4417	9979	3093	12857
			9211	5989			8505				5994	10912	4277	10904	4584	11902
			7681	6253			7090				6663	10446	5000	8763	2556	18242
			19139	4873			7327				7449	7338	8977	8750	3036	15239
			9535	6198			9279				6869	8180	4524	10875	3442	15522
			9836	7787			6194				8210	11052	5059	8309	3345	14598
			8993	8149			6421				8321	10340	5073	6976	2580	10580
			13209	4413			6741				9134	8350	3995	7190	4738	14673
			12141	4664			6977				7879	16592	10543	9225	2183	8841
			12665	4970			8887				10768	10547	5033	9903	4221	10188
			15475	6848			6936				7951	7798	7792	8316	3024	10226
			7273	4882			5873				7029	7916	5786	7212	2168	9183
			9503	4895			5890				9406	7602	5332	8264	4552	13412
			21237	6092			6769				6599	7896	5564	7598	2973	9279
			12255	4493			6363				6767	8644	7043	11480	5635	10828
			16554	5759			11116				8823	10311	7467	12003	3168	15291
			11250	5537			15950				7799	13018	4404	10203	5802	15132
			8039	5716			9763				8332	8940	6537	9076	3096	10063
			13697	4617			6213				9264	11831	5095	7240	2678	13947
			7096	5218			6212				11045	8237	4835	8094	2798	18729
			7281	4271			7331				7595	9917	5109	9613	3393	13891
			10083	7748			5613				8799	10661	5570	10616	4091	7755
			14717	4831			6444				5885	12858	5574	8287	3906	10280
			7413	6293			7756				6890	7664	5204	8035	2341	9662
			9115	5998			7979				6143	8888	8529	8741	10747	9410
			8105	5225			7761				5944	9883	5526	8512	5469	11240
			7078	7555			6712				5520	8418	8575	8090	3625	11354
			9806	6470			5906				5597	22273	7146	12504	4377	14958
			9927	6106			8560				5895	9427	8644	8162	3300	9690
			9109	4842			8466				6751	9225	5237	12051	3484	11100
			13530	6907			7503				7080	7789	3718	9418	2500	11858
			11389	6483			7068				4888	11288	4904	10189	3112	10899
			8438	6137			6719					8005	10241	7533	3117	11044
			8859	5669			6324					11603	5297	7799	2996	9466
			8730	7559			8110					10397	3969	8002	3857	15202
			8154	19443			9695					11270	6939	7348	2839	11031
			8584	4969			6208					9483	4819	7849	2852	9937
			16075	5969			8124					6990	6243	8702	4990	8586
			16782	5917			6714					7020	7914	7645	3408	9305
			9951	6537			6199					10944	4609	9465	3284	11328
			11993	4112			7046					12649	5341	8385	3752	10617
			6646	5535			11530					6480	9496	6716	2574	10741
			9930	12920			8200					9616	4839	8166	2756	14252
			9262	6005			6557					9309	8172	15158	3102	10848
			8083	5302			6780					9161	4445	10141	10883	10752
			8135	5602			6685					11434	5608	8180	4547	13652
			9247	6081			7942					9011	4077	7203	6599	8363
			11788	6115			7376					10141	5604	8775	4222	10566
			15333	5231			6805					8943	4431	10881	3730	15091
			8463	9415			10662					23396	5160	7709	4026	9673
			8087	7581			10401					13421	5762	9020	8657	11252
			12254	6897			7863					9164	3528	7445	3520	9099
			10112	6831			12362					16161	3582	7559	3886	12077
			8886	5024			6987					10134	4003	8195	2197	13061
			8583	5457			7096					12241	5084	7232	8981	9805
			7651	5452			6144					6901	6179	8092	2828	11561
			8222	6168			13070					11888	6312	8775	2145	8501
			11025	6915			8306					10942	8597	12113	4065	9045
			10889	6615			9285					14736	6561	9712	4966	8835
			13049	5486			7359					9517	7228	12567	3326	9202
			8802	7356			6522					18850	7220	8837	4006	9510
			6809	5491			7119					9569	4900	8930	3139	14219
			7320	6438			7291					11149	5391	8194	4389	12145
			9423	8520			5846					10930	4936	15237	3094	12153
			17250	4124			7723					10297	4040	17721	2839	9162
			7919	8110			9393					14598	4769	8426	2832	9312
			7966	5938			6109					19685	4586	8663	5059	10491
			10599	5940			6078					14243	5432	8289	4529	8688
			14548	6004			7101					9343	11209	8545	5144	9447
			7472	4600			11998					8091	4368	7226	2913	8909
			7909	6303			7870					17698	5633	10128	2697	10543
			9420	7572			12197					20492	5308	7854	3213	12027
			7953	5810			7581					13796	4212	12897	4905	9023
			7573	7316			5165					11402	8642	9801	3555	10445
			12751	4901			6602					11155	4962	8138	3187	8696
			12517	3825			7186					8217	9565	8899	3294	9011
			12334	7272			6289					9378	7083	24142	3222	10257
			12741	6327			6399					8624	4626	8093	15480	8927
			8526	6231			8100					9126	4112	7462	3072	9191
			8909	4621			6483					8240	8423	12775	2987	10547
			11518	4856			6642					7564	7861	8701	2872	8215
			8906	5392			7164					7282	4509	8240	3376	9052
			13407	9427			7179					6849	4565	7896	3495	9029
			9632	5408			9962					8444	8292	11955	3446	10373
			11261	7738			7024					10111	4166	11624	4829	8003
			10476	6168			8007					11997	4070	8138	2558	8435
			12660	4710			6679					12294	3631	11297	3364	9742
			9772	5948			7620					10795	6612	11195	4408	9861
			12399	5936			8505					13597	5801	9912	3658	8030
			10279	5811			5853					8706	4654	8699	4607	8037
			15416	4290			8368					21329	4922	5473	3676	8371
			8327	4220			10168					12979	4283	9194	4169	8735
			9713	4277			7189					8353	6009	8098	3082	8659
			11774	4712			6621					10444	5031	6743	4020	12268
			8108	5974			5515					9488	4285	8720	4080	11612
			21049	5186			6752					6974	3949	9679	3801	7668
			10397	4850			6728					7415	4654	8294	3585	7246
			9283	5782			7185					11303	4106	7644	3227	9771
			9397	5189			6343					9146	4560	18569	3735	8734
			8920	7233			9279					11188	4860	10533	3003	7385
			9358	6238			7947					8828	5208	7114	3648	6775
			11107	5634			6980					10529	4092	7761	3323	8728
			12271	5410			6430					10576	4191	12137	3104	7108
			8602	6518			9389					8241	10138	11084	2360	6372
			9408	8313			6505					11805	4974	8480	6644	8701
			8282	5089			6011					11084	6216	7348	3131	7986
			6507	5673			5936					9625	6101	8045	2968	11393
			14891	6327			6018					12917	3951	7417	3471	7296
			9342	5986			6560					10827	4394	9779	3234	8253
			7691	6945			5518					14979	5460	9121	2711	8144
			8891	10147			11231					12173	5160	6881	3349	8447
			11278	4118			7591					21780	4312	8468	3105	11784
			8163	4755			6706					9045	5757	10512	3276	10387
			10411	4957			5316					9027	4634	7167	2915	10494
			9633	5287			5278					14972	5062	9582	2562	12800
			11958	4450			5531					10725	7056	10708	4968	11813
			9434	4799			6752					9115	4024	7200	3043	10124
			9737	4685			7730					9260	4164	23478	2662	10227
			9384	6105			5941					10761	5457	8950	3708	10469
			28396	6191			9491					9884	4473	12228	3418	9264
			7705	7504			9255					14591	4208	15868	4128	9789
			6548	4047			6512					14314	5366	11076	2797	10895
			12214	7977			6727					9888	5191	10382	7986	10391
			8642	5263			6691					9759	6287	14805	4327	12619
			12915	5351			10050					17285	4945	9411	3536	12212
			7316	7760			7980					11917	6097	7772	5340	10965
			10003	6050			7087					10435	6838	16348	6770	11208
			13096	6031			7669					12429	4312	10421	5032	10685
			7279	7026			6113					15771	4845	8143	3540	10931
			9093	4390			6071					10398	5422	13098	2724	10847
			8755	5183			6403					9480	5242	12704	3504	11323
			8955	3678			9709					19045	4655	8310	2728	12395
			9115	4612			6808					9887	5430	8713	2864	10614
			7579	5267			4966					17695	5269	7378	3093	10737
			7608	6052			12088					9307	4593	8812	4370	9587
			9224	5178			5575					10321	6567	8928	6060	10888
			9345	4602			6074					9645	4208	9732	3063	10632
			8050	5274			7890					11735	4312	7711	3496	10706
			8942	7633			7167					12954	4558	8214	2769	10029
			8050	8675			7931					7865	4603	11741	3048	11276
			8175	5657			5608					8637	4392	8945	2807	10267
			8015	7887			7544					8753	5178	8136	2978	9409
			12079	5299			6875					8207	5328	8162	3734	12083
			7840	4793								14957	5329	7323	2390	9353
			8275	6020			7941					10844	7732	10453	3134	12033
			8285	4942								9005	4586	10416	2510	10047
			7762	5177								9340	5509	10793	2416	10153
			10871	5280								10941	4954	10794	2428	10130
			7983	18793								12140	6316	8712	6429	10388
			8797	4874								9506	4162	7297	2655	10656
			13702	6315								14024	4017	6694	2348	10542
			9139	4535								8008	4887	8649	2979	10135
			8271	5163								8568	7045	6954	6105	9733
			8233	6432								7963	12102	8373	2935	10288
			7629	4730								21233	6563	10821	2978	10167
			7979	5161								12886	7227	8511	3739	12904
			9292	5371								8360	4269	13788	2725	12048
			8460	12899								7194	7702	8334	2454	11562
			8991	4349								8117	4765	9496	2657	9483
			12987	6886								8835	5458	9681	3728	12716
			7187	4770								8772	7392	10854	3386	10142
			5730	4133								13164	7194	8781	5682	14642
			5178	6116								11067	6657	7806	5129	10554
			5660	4750								9216	4406	8562	3691	10328
			7116	6872								9406	6618	8523	3737	10864
			7099	7353								8139	7343	9521	5588	10073
			5694	5811								8657	7821	8058	13433	12528
			9240	5496								8355	4723	7797	3162	10161
			6086	6937								9961	4123	6663	3673	12438
			7504	5614								16506	4576	8947	2579	9921
			8507	4350								10041	4269	7372	5362	9550
			6726	5115								9314	5398	9121	3151	14075
			8992	5597								11652	7517	11086	2617	9409
			5907	7368								7830	4056	10609	2847	11949
			5463	3558								8253	7368	10847	3861	10940
			5407	3565								7290	5344	7767	2868	9876
			8438	4742								6662	5003	7563	2546	11366
			6061	6165								8105	4415	9350	3175	11761
			6378	5216								11995	5961	9556	2810	9788
			7220	4638								11762	4714	12603	4552	13211
			8930	4305								7910	4421	8777	3473	11823
			5464	5566								10460	4487	8053	3182	10723
			11847	6140								9079	5080	9816	3050	11106
			7056	5103								14683	5058	11605	3680	11314
			8048	7240								13285	4942	9100	2647	10223
			6728	6216								11120	5173	7935	2790	9469
			5186	6070								7181	4864	7389	6550	9587
			6068	5298								10944	6336	9079	3086	11063
			11314	7378								10187	13967	7101	2970	10840
			10988	5126								12023	7693	8049	2696	10882
			8545	6863								9129	8355	7544	3392	11965
			9928	8772								7900	3790	9716	3588	12093
			7677	4346								12246	6596	8047	2895	11305
			5024	4213								7515	5455	6602	2710	11090
			6767	3727								5743	4940	9041	2703	12072
			5339	5318								10154	7056	7826	2644	11645
			5282	5864								8397	4614	7035	2390	10541
			4979	5098								7296	6562	7694	5182	12291
			7983	7132								10081	4988	7087	2652	10590
			7066	9929								8036	4015	7290	3238	11700
			6477	5603								7461	5064	7386	4824	11886
			6495	4653								8939	4250	7491	5482	10690
			7856	5100								7383	9689	7274	2941	11790
			7967	4250								16519	4974	8041	6503	11731
			6094	6186								9768	9028	12296	8162	9622
			18497	4771								7826	10072	7417	2807	8559
			9898	8755								7100	5689	9119	3272	11929
			7526	7678								6366	4253	8607	2777	23236
			4519	5069								7753	4461	9496	5033	11194
			5019	6740								12963	4731	8928	9946	11714
			8294	9145								11719	5296	7629	3255	8822
			6050	8497								8721	4643	7544	3107	10913
			9823	8143								7809	4359	8918	2264	20181
			5083	14483								9599	5680	8975	6167	12144
			7727	4940								8633	5303	11781	7439	12178
			7557	8264								8102	3318	7681	2611	11465
			7710	6840								7343	9178	9804	2753	11520
			5119	7186								9714	4192	8284	3239	12390
			6806	6797								9947	4448	8396	4124	11568
			9831	4308								8730	4035	8117	5681	11208
			5767	3571								9452	4457	8375	4696	13753
			7446	6026								12549	3976	8249	2856	12601
			4795	5985								11359	5186	9286	2955	14067
			6128	6281								7657	4124	8883	3871	11995
			11884	4990								11712	7076	10066	9312	12327
			8013	5220								8557	8161	10835	4020	12337
			7528	11079								10256	8873	8730	6414	12381
			5449	7318								8028	3712	13560	6220	14260
			7070	8955								15322	8610	10906	5575	12229
			6000	5814								8697	6675	9676	4036	11932
			7469	5905								8539	4370	10615	2952	12239
			4649	4181								6302	4477	9240	6676	10213
			11702	5851								7400	3856	13288	5011	12300
			5354	10138								7804	4257	8519	2489	12122
			10898	6675								7814	4638	8381	6291	12314
			6763	6145								7523	4119	7743	3061	12311
			10638	5886								12922	6027	9495	11571	12245
			6019	5553								11409	7454	9125	3434	12405
			8628	5107								17746	7896	13258	5348	11404
			6253	6911								16217	4645	8982	5150	12657
			9739	4657								13434	5536	13484	5530	9274
			8229	7433								11462	5643	11335	2854	12298
			5023	5024								15933	4810	12750	8619	12421
			7165	6024								15358	4779	8990	9380	12945
			6699	8870								16678	4915	13531	4941	10036
			5919	13100								19983	4786	8461	7845	11363
			4859	6486								14875	5112	7532	4703	10831
			11707	6025								14042	6979	14563	2979	14802
			5553	6285								13296	4276	10899	4891	10492
			14350	3745								21066	11964	16726	3262	9678
			6094	9591								21688	8804	8278	4528	12730
			6164	5207								12347	8971	8965	3200	13368
			10256	7504								12480	5026	8834	4869	12695
			7038	11949								9400	4330	9173	3766	14789
			5340	6760								12795	4862	13668	5508	14780
			8438	6931								14283	4353	14642	6910	12967
			6988	7159								13188	4377	7797	3231	20176
			15262	4742								12570	4981	16601	4679	11443
			8072	5373								25999	3765	9343	4512	11750
			10933	5761								27307	4653	12180	3221	10862
			10281	8675								10490	5591	11272	3733	12467
			7574	6023								13318	8191	9944	5683	10145
			7301	3786								27463	4201	8685	3196	11683
			11414	4304								12347	6044	8980	2179	10673
			7567	5963								15555	3764	10661	6613	19775
			10675	5794								15232	3935	15445	4861	10066
			8123	6130								16759	5933	10759	4156	14131
			10698	6888								15124	5228	8929	3292	11645
			5729	4275								18995	7042	10835	2901	10423
			6462	4181								13962	5820	13621	3636	12316
			6214	5380								11847	4812	10239	3125	10651
			6426	7181								12086	3835	7784	3810	10235
			6443	6543								16413	7029	7608	4785	13600
			6873	4207								14171	4159	6809	2894	10380
			6509	5665								13706	5699	10136	3096	12037
			6391	5534								13328	5288	8699	3254	9140
			5729	4095								20315	4301	7949	5961	11984
			9484	4309								19776	5057	8554	4217	11985
			5185	4687								21405	5140	19115	3023	13545
			7427	4099								13381	5341	7890	4999	11674
			6508	4102								23476	5006	8723	3854	14251
			6374	3962								16769	5678	14325	4188	17279
			11612	4487								13800	5421	8171	6489	12117
			8147	4617								16811	4966	9169	3883	13834
			7039	3905								19779	4894	9463	5575	9765
			4899	3836								13005	10682	8532	6312	13384
			5314	4793								18356	4591	10020	2352	9942
			7692	7183								24472	4359	8639	5287	12344
			6148	4547								19736	5129	13070	3327	12353
			5941	3475								22384	4497	10109	4012	12580
			11164	4502								11873	5113	20710	2700	13327
			7125	5295								13248	4798	8810	2691	12388
			5585	8091								16350	5355	9558	3347	12339
			5621	5183								17150	5150	15953	2946	12827
			6781	8818								18574	3886	10792	6647	11617
			6710	5871								12995	5213	11669	2576	11802
			5029	5788								11869	4501	8042	4616	12450
			7904	3934								24434	7538	8255	4726	12836
			9164	3832								13276	5081	16658	4759	12075
			8591	4625								19350	4617	15450	6194	10836
			10138	4619								17643	3843	14471	4382	12342
			5495	5093								56402	4774	10485	2868	11878
			5381	6569								16701	4634	8515	3749	11522
			7155	5857								17036	4984	10538	2915	12216
			6068	9446								20418	7058	13334	3602	12623
			8144	5555								15188	5052	8893	3144	12350
			12827	6278								12261	8100	9002	5539	11301
			4973	4002								17166	5200	11994	4434	13434
			6853	3948								12016	4791	8539	4667	12717
			7426	4404								16753	7932	9845	9151	11554
			5324	9055								15307	5106	9241	3433	10828
			11830	3984								17377	4296	9521	3218	12854
			7866	4697								17832	9356	8912	4229	10778
			10286	5962								23131	7916	16018	3113	11255
			4999	12319								14936	8244	7790	5905	12224
			6350	5103								14867	4323	8986	2671	12288
			6785	4831								12935	4572	9027	3915	12000
			4845	4583								13491	5584	17959	2985	13139
			5186	4606								14724	5864	16416	2496	11524
			10315	4265								12198	3565	7884	3889	12561
			5805	4308								15989	6809	13082	2921	13822
			14412	5546								19365	9088	8395	10035	11423
			5667	6423								19604	5350	8803	2880	11901
			8504	4246								13830	5642	8225	5131	12635
			7499	5315								16026	6297	11514	4312	12218
			9187	4421								14587	3918	12656	3652	13469
			8477	4897								25898	3789	9117	2483	14241
			9969	5437								13909	7095	12188	5506	12443
			6895	3478								11497	6891	8150	2898	12516
			10503	5086								16928	4926	8778	2821	12449
			6746	4538								18684	11107	7414	3672	15500
			15696	4022								16459	3678	6354	3095	15077
			7667	8252								17462	9893	9541	2421	11925
			6079	5087								11164	5782	7668	2132	13589
			7004	10517								13436	4370	7314	2851	14664
			6977	4819								11613	6517	10690	11309	12407
			7583	4196								19163	3949	8579	6284	11898
			6490	5760								12129	4680	10193	4339	13485
			6428	5577								12124	4066	10656	3896	11673
			6972	4445								12391	11832	9184	3347	15515
			8065	5017								12681	7566	7648	4443	13502
			7278	3806								15320	11698	9230	7564	12999
			9999	3780								11445	6740	9014	5225	13233
			6776	4161								13363	4632	7462	3228	13217
			6764	4458								15525	7813	11407	4115	12763
			6880	4133								13950	9395	11202	6372	19873
			11246	3594								11402	9412	8235	3052	12296
			6039	4918								15500	7728	12030	8025	13923
			7895	3343								14019	8284	8183	3318	14014
			8235	5189								11933	4354	18554	2955	13511
			6671	3567								13660	4211	11998	3112	11819
			6280	4150								15355	5179	8163	5325	14154
			23599	4407								10883	4650	12045	3711	12893
			7348	4952								13570	10188	11009	6950	11022
			9724	4355								21924	3906	13145	2936	12476
			6905	6502								19049	3162	9759	6330	13779
			6646	5665								21510	4297	11466	2966	13267
			13297	4615								13532	7810	11740	3198	14037
			9677	3406								18979	7661	7032	4054	14787
			12982	3835								13129	4254	13351	7186	12882
			10209	4008								29140	4091	11783	2646	12858
			5448	7191								22870	7177	7910	7098	11535
			7115	4428								15349	4363	7568	10208	11292
			13570	3854								21053	3207	8030	11765	17250
			9190	4165								22808	3539	11986	11759	13529
			7102	4514								19917	8885	15131	2909	12287
			13096	3689								26001	5778	11922	3528	11865
			5953	4787								17841	4986	25071	12774	11854
			9954	5118								20983	5373	9657	3439	9898
			8549	5781								29199	10112	10058	5548	12034
			11431	3902								32348	5253	8407	2648	11383
			6249	6759								14097	9175	12545	11221	11984
			8685	3706								30662	5805	16261	3465	11635
			6604	4084								27824	3704	9827	3441	11427
			17288	4597								18874	3408	8435	2912	12582
			12757	4187								27317	8756	8254	2790	12249
			8372	3812								15509	8590	6949	4863	11826
			5444	3795								25539	4456	13667	2505	12949
			12282	3741								25103	5197	8208	4747	12652
			6663	3934								13030	7848	6461	11860	11387
			10912	3764								19180	5743	12627	5813	10933
			6110	6096								23069	6699	11190	4712	12436
			6779	3563								25087	8829	11457	2841	13153
			8581	3659								28153	5094	7579	6541	11607
			10599	6617								25071	4983	9917	3457	11811
			10883	6551								25958	9421	9421	3666	13487
			5973	4566								2801	5408	10850	3036	10977
			6389	5390								2037	5761	9102	2693	10999
			10644	3739								2051	11205	9753	3475	12609
			6800	4049								2144	4866	8024	4509	18024
			6439	4145								1515	12702	8336	3800	10648
			7515	3711								1728	7389	9649	4252	15811
			8860	3660								1721	12501	6955	4433	14346
			9797	4292								2080	9024	9909	4962	10843
			7900	3633								1787	7675	7489	7276	11653
			7165	3883								2253	5576	10694	5805	13032
			7488	4655								2126	4057	7279	2736	12541
			10618	3854								2066	7712	8528	7371	12191
			14281	5563								2980	13653	9172	4983	11736
			6312	5341								1745	4296	8626	4218	11241
			6223	4322								4397	3952	7296	6573	12242
			6506	4031								1902	7207	6519	4688	12210
			19869	4246								1748	5679	10080	4698	11538
			6117	3693								2137	3900	8263	2959	12592
			6219	4038								1926	8250	8340	3731	11260
			18289	6288								2478	9682	7402	4150	11559
			7043	4443								3780	6893	8140	2894	11956
			10454	3823								1703	4091	8137	4250	11028
			10662	4758								2301	7025	7091	13876	11069
			7950	4671								1796	5351	8449	4215	11341
			6987	4617								1954	3960	7143	3557	12253
			6458	4818								3426	11278	7848	6744	12305
			6435	5213								2403	5358	7767	3648	12769
			7166	5678								3412	4359	8693	3516	12202
			6859	5469								2066	4419	6977	5995	13092
			8218	4100								1824	3742	10548	9854	11853
			10836	3990								1992	6106	8329	3152	11200
			11272	4435								1902	4130	9258	4159	12349
			7574	3769								2153	5242	7622	4229	11233
			5802	4962								2299	3748	8916	2488	11610
			9138	3854								2680	5850	8487	5491	11724
			6183	4433								2754	5968	7047	6845	11398
			8735	4158								2454	8052	11098	4641	17482
			7347	4682								2816	5029	10750	3283	12207
			5801	3979								2426	3727	9683	3923	12158
			10162	4359								2253	5628	6997	3758	11195
			8368	3607								2423	5089	9479	6569	11066
			11286	3579								2076	4320	8029	10955	13173
			7479	3809								2368	5969	7418	8194	11605
			6902	3963								2347	3831	8148	4829	14256
			11089	5445								1858	4332	7642	4394	11789
			6498	5291								2914	8575	9803	5597	13381
			6547	4807								2248	7208	8264	9198	13181
			14409	4884								2236	3657	7015	2997	13642
			8534	4863								2290	4339	10808	2795	11726
			7592	4291								1677	4653	10043	4865	11469
			10316	4824								2151	5229	6914	7180	10919
			5547	4031								2387	4056	11236	5304	13843
			7043	4880								2773	4517	8795	6107	10543
			7441	6748								2511	4278	9704	3743	14045
			5946	3679								2973	4442	7251	4903	11502
			6268	4886								2548	6236	11055	3473	12159
			13261	5860								2213	3878	7169	3500	11780
			8817	3523								2126	4492	12080	9372	15203
			6845	3844								2300	4011	6872	4983	24445
			6119	4595								2388	4194	8331	2501	11893
			5602	5089								2096	4306	9899	5819	15964
			10409	3527								2484	5131	6985	8272	12388
			6053	3799								2115	5268	7898	4622	11791
			11844	4037								2243	5667	7104	4275	20669
			7625	6791								2239	3616	7617	3958	12067
			11319	3470								2919	4714	12642	7843	11900
			5558	3612								1906	3694	7194	3629	13117
			10175	3909								2309	7031	8017	3573	12999
			9831	3862								1903	6466	6514	3284	11685
			7128	6021								2381	4227	6616	2959	14043
			6913	3504								2391	5433	8745	3836	11990
			6473	5193								2501	3527	7713	10168	11734
			7718	3494								2642	5672	11200	7708	13933
			5171	4275								2121	3864	14963	5440	12576
			9618	3851								2232	4640	6560	3860	12090
			6381	4693								3430	8306	8980	3772	12215
			10497	3882								1532	5793	9977	2904	13345
			7007	3078								2213	3656	6558	7632	13835
			8184	5097								3914	4008	7101	4153	12358
			9974	4661								1862	4309	6621	7344	11068
			8794	7150								3246	4303	6928	3607	11661
			8395	3572								1944	4214	7974	3242	10948
			7663	3891								2173	4991	15467	3058	12876
			8017	11296								2030	3332	8073	2752	11315
			6805	3979								2574	4580	13473	2486	12199
			5645	4104								3361	4762	13024	2875	11535
			14428	4326								3425	4456	7309	6406	11146
			6612	4948								4023	5418	8216	2639	10931
			9790	3319								2639	4464	9412	9885	12055
			9791	4670								3903	4606	7498	5157	11945
			10237	5362								4033	6852	7668	2988	13878
			9291	4478								4885	4603	8990	3232	11475
			8273	3594								2576	5470	8358	10534	14261
			8326	3846								2994	5701	7742	3698	12130
			6229	4366								2779	4575	8199	4795	11591
			6277	4097								3623	3656	7853	3793	13345
			6984	3872								2256	5367	7882	7035	12623
			6011	7521								3687	5870	7371	5971	11375
			7312	3908								2264	4171	8818	5072	10831
			5864	5135								2387	4279	7840	6138	11665
			6575	5975								2610	4942	9254	3657	11545
			5974	3800								3448	4272	8032	3520	13152
			5748	4939								4330	4169	7812	2958	11333
			7176	7496								4599	6277	6492	8200	11109
			10596	3765								2580	3879	7521	3916	11465
			6694	4205								2659	4053	9644	6088	10567
			14179	3977								3457	3923	7931	7682	11367
			6958	4325								2446	5243	9023	2821	13305
			5621	5076								2881	8196	5260	5021	12136
			7821	4672								2382	4228	4376	5022	12056
			8675	4433								2912	5281	4675	4407	12016
			5073	3712								2992	4669	8103	7611	10903
			15013	7283								2261	4818	5232	5516	11127
			8854	3359								4166	5062	6026	10850	11536
			5843	5379								2999	4450	4517	9532	10754
			9107	4007								2582	5376	5481	5738	12070
			9755	3944								2575	4546	8347	2845	11229
			8814	4203								2101	4701	7251	3098	12206
			9634	4202								3025	4454	5969	5303	12502
			7697	3530								3201	5295	4808	4186	10934
			5622	5418								4343	4362	6962	2789	11345
			9395	3482								2843	4174	4449	6986	11188
			5145	4254								2309	4784	9484	2629	11730
			6112	4715								2133	5841	10573	2757	10746
			6912	5298								2503	5780	7243	2901	11042
			6597	4125								2263	6480	5401	7626	11495
			5098	4014								5819	5820	8127	2709	10443
			10015	4393								3280	5684	6507	6989	13951
			7679	4219								2310	5044	7353	5382	10990
			10845	3979								2917	4321	5738	3740	10669
			7861	5500								5408	8468	6189	3417	12489
			14899	5177								2656	4451	6475	8694	13261
			7394	5563								3698	9697	5234	2750	10534
			9524	5339								4290	5503	5981	3856	12511
			5943	3323								3439	5437	7857	2596	15545
			10233	3822								4242	5684	8030	2381	11996
			12621	5480								2822	12593	6802	7000	12705
			7911	4190								1904	6353	5676	2922	11188
			8084	6393								3819	8920	9162	2735	10838
			12898	4918								2487	7012	5640	3861	9644
			8022	4293								4450	8500	7267	3568	10310
			6425	4044								2696	5543	5291	6005	10260
			8396	3706								3246	7556	7914	3241	12458
			11121	3512								3431	10815	5328	4493	12282
			6556	4021								3686	4135	4352	2601	10040
			6715	4820								4129	10498	4742	4234	11938
			8446	3842								3053	8191	5146	2443	12530
			6206	4969								3787	5895	10741	2595	11318
			8800	4510								4896	5067	8746	2781	11319
			6276	3654								3605	10441	5249	2491	13318
			6709	4018								3620	6752	4260	3347	9550
			8775	4508								4922	7288	6520	2689	9657
			5544	4090								3793	15141	5409	2557	10751
			15740	4060								4081	9370	5291	2285	17980
			7045	3965								2565	7620	5141	5776	15492
			7080	3918								2500	8735	6784	3095	12150
			9321	4163								2340	12543	5255	2947	12957
			8979	3592								3649	5696	5895	2138	14861
			6640	3819								2969	4062	4614	2350	11670
			6247	4240								2589	5814	6158	2349	12242
			11036	3776								2928	6761	5506	2469	12177
			7705	6481								3872	12399	7511	4532	15705
			5257	4347								2693	6391	5600	2742	11786
			7384	3138								1972	5131	5832	2524	12265
			6496	3308								1976	10854	4804	2373	13456
			8231	5200								2990	4632	4830	2173	11567
			6582	6982								2170	5607	4832	2677	12910
			7212	4235								2185	10609	7578	2690	11430
			6466	3949								2863	5651	5999	2108	12746
			10253	4279								2904	3773	6390	2781	12667
			10411	4342								4242	5825	5516	2485	13079
			6650	4842								4518	7906	4753	2470	12154
			6724	4411								2313	13063	5715	2359	14435
			9434	4607								2287	9258	8214	2413	12314
			6649	8042								2771	10010	8372	2227	12695
			6473	3531								3466	5177	5892	2406	11485
			6726	5917								3701	5895	5536	2246	15372
			6138	3651								2001	11550	6036	2593	11469
			6002	3950								3741	9588	5156	2688	10512
			6084	4143								2352	7392	5647	3323	11991
			9238	3721								1872	4087	6451	2919	11290
			6155	4000								4337	8770	9455	3929	9357
			6513	4325								2644	4466	5059	2646	12222
			9652	4615								3009	4630	5083	3752	9274
			7233	4093								4221	7015	4734	2189	9237
			6299	3821								2011	4839	6177	3208	12344
			8802	3752								3407	6706	4339	3704	10840
			8365	5634								2436	5318	10064	2183	13002
			6764	7000								4028	3991	9616	2818	15988
			6688	4007								1932	4190	11488	2764	10822
			6868	3931								2395	5742	5658	2298	10905
			7140	4755								2533	4319	4818	2388	11035
			7340	4020								3207	6979	7218	4917	10302
			8788	3931								2735	5445	7942	2301	12693
			6539	4383								2060	4394	6486	3323	12589
			6267	5186								4036	6154	7972	2142	10287
			15250	3432								3869	6793	5897	2590	11627
			13392	3637								2248	3532	4656	1964	10941
			6347	3798								2406	5902	8477	2768	10516
			6130	3676								4467	10599	5022	2652	9194
			9102	5230								2522	6543	4973	2250	12323
			6669	4202								3499	3785	5850	2277	12791
			6896	4701								3108	8418	9257	2234	12473
			7577	3144								3636	5843	6179	2256	13023
			7373	4097								2356	6633	7124	7454	10567
			6441	4962								1716	5118	6104	8779	9847
			6412	5112								1888	3666	8095	6100	7814
			10246	3831								4220	9319	7105	6099	8881
			6294	4169								3202	8454	6379	7298	10671
			6320	4509								2400	6238	5258	6087
			5620	3551								2074	6016	5506	7861	10936
			6048	4581								2411	9905	11730	6425
			9087	3842								3595	7135	7495	5311
			12489	3442								5101	8214	6023	7251
			6611	3935								5430	5785	5489	9566
			6605	5506								1920	6174	8273	8335
			6639	4308								3211	6444	5012	11403
			6689	4752								5629	6175	6232	6230
			8556	5097								3025	5962	6871	6952
			6122	3462								4567	9860	7161	6802
			11725	3334								1944	6232	4987	7184
			7374	3845								3697	8605	7695	6089
			7258	3941								2561	5040	8396	7080
			11060	3511								2637	6455	5405	8511
			6538	4155								3040	5600	5273	8198
			6873	3376								3994	5580	4419	5639
			6297	7079								5712	6667	6836	6761
			5868	3386								3193	4959	6213	5388
			6010	3066								2478	6381	4490	7387
			5555	3595								3123	7672	8923	7226
			6349	4678								3315	4531	7186	8280
			7644	4139								4766	5166	10597	10830
			9266	3663								4333	6076	8405	6433
			5942	3581								3482	6066	5688	8530
			6202	3092								1755	8173	8203	9746
			5404	4786								2556	6119	6157	7907
			7856	3426								3034	4570	5559	9838
			7137	3742								4287		5715	6184
			5957	4607								6148	5752	8688	8560
			5823	3626								2197		5393	7657
			10033	4227								20207		6278	7088
			6210	3476								4533		4600	8965
			5583	2888								2678		7795	7096
			6578	7621								5397		11669	5863
			6263	5652								6493		8369	9965
			10976	4434								6644		5854	9420
			7166	5245								4778		4949	6660
			5779	3892								4582		7133	5577
			6121	3154								5411		6810	6977
			10115	4005								6286		5248	10759
			6239	4468								3257		9482	10372
			7882	5894								3553		12800	8836
			7851	3525								4043		11354	10249
			6880	3499								2550		9188	5648
			12851	5520								4022		5246	6682
			9127	5898								1700		5924	9215
			6529	3002								1902		6696	9273
			8469	4004								2847		9724	6632
			5856	3798								3059		6324	8786
			6590	3382								2811		5098	9010
			5799	3117								2035		5835	9207
			6941	3347								2033		6244	7347
			6500	3016								1977		6982	7386
			7734	3403								2178		9285	6744
			9353	5332								3285		16895	8958
			6000	3436								2000		5981	7077
			7393	4067								2048		5770	8070
			5661	3678								1888		13109	9220
			7221	3578								2204		5719	7456
			7446	3425								2925		5148	5195
			5845	4219								1805		6943	8265
			8146	3006								2394		6633	9470
			5949	3217								2210		4951	6879
			4836	3415								2240		6787	11471
			4928	6181								2481		6808	6831
			7242	3410								2962		9318	8521
			5963	4131								2267		8964	7956
			6880	3196								1999		7614	6957
			6031	3082								3155		8655	6867
			6540	3412								3036		5472	6065
			5698	2828								3565		7096	8221
			12418	3279								2156		6562	10289
			6494	2605								2038		5285	6930
			6825	5677								2614		7457	5249
			9305	4661								2082		6321	5313
			7385	3674								2633		5072	9710
			10290	2995								2834		5711	6951
			9877	4943								2986		5800	6184
			10495	2741								3480		7894	6932
			4789	3523								2778		5024	6073
			5181	2986								2649		5363	15966
			7458	3237								4238		5718	8355
			6512	2926								4474		5334	10869
			7417	2631								1906		4700	6894
			6466	3142								2005		8861	6297
			9706	3103								2267		6220	12687
			7898	2991								2650		33328	12924
			6466	3044								2841		6700	7853
			7839	6658								1625		5447	8864
			6612	5462								2332		5104	10210
			11236	5223								2798		5801	7448
			7710	7606								3934		5581	10544
			6351	12478								2728		12185	5452
			6826	7706								2158		6652	8484
			5581	7828								3374		5311	9147
			6007	7509								1592		5652	8441
			6337	8230								1667		8070	9771
			6125	9898								4128		5006	6499
			5767	7088								5363		7509	10473
			7334	8518								3379		8648	7581
			5160	8073								2285		6744	14573
			9987	7522								2860		6831	11304
			8823	7834								3399		6492	8514
			6833	7497								1974		40553	6142
			6114	8972								3229		10348	9082
			12238	7601								2823		6288	7329
			5652	7239								2713		5529	7182
			6626	13990								1874		5932	8295
			5700	18662								1839		6842	8709
			6227	8363								1999		6166	9361
			6285	6301								1785		12448	7478
			7669	8136								2315		6655	8372
			6854	8663								2356		5102	16435
			5810	8944								2051		8696	7621
			6365	7542								2000		6665	11225
			6678	7685								1998		6747	9101
			6190	7765								2530		5992	7610
			7757	9876								2375		4545	13303
			5864	9548								1492		6165	16630
			5451	7466								2253		5856	11231
			6257	7251								2618		7398	6446
			6397	6500								3329		6241	11118
			5962	8144								4061		10397	12585
			6050	8042								2921		8272	15296
			6459	16943								2189		5081	10060
			5214	8866								2305		11208	9778
			8885	8970								2042		7925	9892
			6483	7244								2334		7770	10573
			9286	10251								2488		5031	5795
			5796	5770								1705		7596	11407
			6778	9848								2703		5954	7700
			6179	8526								1728		8559	7026
			7407	8483								2793		6383	24552
			12801	7246								3049		8506	6517
			7195	10450								1955		6567	7584
			10896	10478								4018		6666	15947
			7489	7967								3716		5722	15007
			8382	8071								2275		6242	8917
			8642	8269								2271		6656	5892
			8815	10801								2220		5478	12808
			14012	8494								3268		5659	8206
			8659	15508								2048		5507	8130
			5662	8096								2843		5464	5827
			6577	12034								2640		6678	9617
			6732	8701								2503		6439	10615
			5531	8581								1982		6349	10440
			10739	10880								3250		4778	7018
			9161	10051								2739		4880	9952
			5887	8855								3963		5683	6758
			5926	9184								1981		6735	7330
			6081	10395								2458		6325	6340
			9519	11071								2563		5936	7517
			6481	8336								2093		6134	6683
			6440	10090								2190		6082	7478
			6945	7714								3593		9909	7480
			7400	7643								2689		5675	11908
			15709	9395								2084		6123	12560
			7169	8567								2526		5581	6037
			14000	7202								3104		9766	12880
			5133	9389								2377		5244	11130
			7100	7864								1972		6099	15297
			11199	8122								2206		6146	5850
			7458	10118								2262		4686	12405
			4740	10309								5174		8622	12177
			6386	8775								3258		6423	12464
			5709	7502								1612		6002	7654
			6895	7711								3227		8942	6574
			5618	8300								2339		6492	10730
			5449	8197								2286		4977	12058
			4980	8339								3520		6685	9519
			7821	6243								2424		10151	15509
			5648	7026								2746		7946	6564
			6625	7976								2290		8044	8150
			6019	8340								3649		8867	8267
			7596	8192								2665		5273	6884
			5129	12396								3106		5447	6565
			5852	6993								2150		7215	15913
			5269	8826								2059		7090	8667
			5311	7277								2401		6481	8023
			7657	7586								1948		10776	7362
			8746	7345								3761		4677	7712
			5594	6848								3117		10247	11716
			5201	7761								1926		4921	6473
			7957	6958								1956		4102	7486
			5499	6726								2739		6019	10087
			5203	11998								2746		5878	10578
			5387	20334								3464		10487	10852
			5817	7486								2451		11567	6677
			6937	7499								2494		6121	7017
			5791	9617								2468		11709	9706
			12980	7409								1759		8763	8827
			7080	9827								2650		6851	14997
			10658	9420								2298		7400	6116
			6712	7360								2112		4633	13168
			5034	14280								2246		7231	11338
			7188	9367								2586		6618	10301
			6613	10143								1787		7977	5852
			6508	8460								3369		10570	11961
			6399	10997								2787		6591	7883
			6517	7846								2856		5747	9337
			5328	8238								1587		4853	8642
			7989	9354								3570		7335	8739
			6846	8963								2117		5086	14428
			8596	8027								3299		9336	10911
			8953	11648								1915		5284	6107
			5315	9077								3191		6575	6218
			7502	9012								2744		5409	12948
			5213	8836								2714		10827	12381
			4283	8792								2470		5403	6235
			8736	8539								2028		4333	11077
			6828	7161								2472		6010	7809
			5993	7739								4682		10896	13237
			6578	9228								3039		6455	6273
			14184	7356								2280		5431	6958
			5534	10116								2532		6694	15067
			4933	9607								3077		4738	8595
			5944	7410								2516		4705	13032
			7383	10137								1729		10897	6077
			10287	9344								1905		8030	9180
			7470	10607								2312		6410	10010
			6425	7405								3055		6762	7158
			14128	7578								2687		6299	10651
			7294	11734								2023		7355	9612
			6064	10360								2114		5876	8391
			6530	9758								1956		6978	6545
			6388	8010								4561		6868	15134
			12705	10438								1942		6016	13289
			11635	8773								3572		11051	11202
			5391	8006								2347		5804	12015
			7123	11383								2285		5420	7879
			5534	11988								2037		5550	5758
			9606	11749								1766		8511	9857
			7007	8963								1934		5280	11001
			5954	10910								1835		6034	11150
			6733	10454								3785		5660	10892
			5444	9674								1889		7824	9594
			7596	16004								2339		5512	10943
			5390	10221								2689		5197	8202
			4021	8898								3282		5249	8116
			5181	11017								3426		4773	8268
			6769	10369								1767		5259	8861
			8476	10247								1960		7357	14648
			5195	7471								1942		6086	10360
			5173	7428								2217		6074	10929
			5716	8699								3183		8676	9651
			5489	8768								1678		5289	9372
			5707	7043								1941		7074	9109
			4710	11589								1792		5599	7558
			4816	11062								1740		9124	13486
			14142	8408								1600		6542	9092
			7481	7746								2678		13133	8565
			5443	7350								2401		6973	9099
			4672	13391								2877		7923	6445
			6726	8771								2561		6842	9096
			4981	13868								1686		5490	14375
			5330	8875								1638		10207	12506
			7269	8208								6745		7143	14579
			6954	9194								1933		7419	9139
			6566	11810								2169		5609	9264
			8700	8564								1996		5422	12250
			6697	7960								2847		12850	7699
			7005	10091								3734		9093	17994
			5765	8918								2601		8775	7603
			9991	8369								2424		6788	7334
			15050	13490								1637		8423	7534
			4749	8487								1851		6469	7500
			5525	9605								2191		8149	7864
			6382	7795								2780		10054	9282
			6618	9169								1945		4909	9896
			6649	10179								3299		12422	10120
			5712	12051								2562		7389	13813
			13785	10149								1625		6323	9004
			6609	10153								2141		5883	10927
			5594	11574								2125		6528	8114
			7333	8577								2811		7254	8308
			4299	7226								2281		11272	10258
			7141	8621								2984		5720	8335
			7311	8543								3260		6936	7946
			7325	8361								2265		9752	9109
			9276	7803								2533		5033	9691
			7315	10406								1849		5514	9304
			5487	13411								1796		7202	6786
			5998	8954								2464		6407	6041
			6309	10887								2164		8037	8630
			6838	7476								2274		4894	18291
			6636	8073								4024		10032	12386
			6357	8831								2050		5625	6308
			10286	10252								2125		5739	7879
			9006	9165								2480		5541	6297
			7098	8017								2544		5136	7611
			5905	10775								1991		5289	11941
			6241	10117								1781		10854	11267
			8868	7638								2126		8187	17055
			4367	8360								2091		7468	19034
			5184	7483								2115		5848	11882
			5867	7464								2252		9696	8664
			7654	7947								2195		8953	6984
			6996	7394								2697		5056	7228
			5386	7532								2326		6105	6935
			6317	9804								2257		4599	12706
			6983	8811								2523		8463	5544
			7102	7317								3396		10427	9063
			5968	8319								2338		7511	9897
			8158	8329								2859		7068	12352
			5507	7339								2437		5666	12458
			6818	8781								2213		6415	11540
			10017	9859								2654		10594	7700
			6551	9261								2040		5359	5749
			8298	7556								1834		11278	16541
			9807	8277								1471		6713	12138
			6579	10085								2431		5981	14353
			6547	8223								2488		7734	8320
			9581	12238								2222		4797	14089
			11648	7703								2563		8721	12580
			9070	9134								1831		13404	10624
			5442	9187								1820		6719	19452
			6744	12013								2709		4963	13375
			7673	9560								3518		9515	11816
			8984	11026								2175		7239	6204
			5565	7974								2694		8275	8468
			7975	9891								2880		7737	9235
			7162	8103								3119		15951	20308
			8435	8919								1756		8909	9253
			8467	8993								2632		7312	21183
			6193	7694								2180		7545	9160
			7248	8335								2310		6535	9574
			6744	7817								3178		11788	9541
			5686	9115								3438		5096	13897
			6139	12538								3384		6162	8523
			7056	8328								2280		9357	13785
			7850	7973								2808		6161	10348
			5288	10232								2683		11040	6612
			6693	7898								2220		5720	9283
			7883	9249								1773		5557	9981
			5831	7984								1597		11298	10047
			6028	9849								2138		6343	7232
			4964	18336								1520		11422	13018
			7256	9015								2937		4265	10056
			8063	7857								1808		12090	7774
			8137	13636								1841		9091	6777
			5983	8544								1743		6794	7423
			5974	9302								1628		10090	17318
			6294	7631								1757		5442	15018
			15391	9248								2285		8776	10578
			10805	12902								2446		5629	9768
			9905	13024								2247		8611	6468
			7094	8274								1784		9312	15743
			7398	11006								6480		7476	12568
			7488	8361								12289		6390	11362
			9389	9357								19809		8254	7463
			15181	10744								5989		5242	14040
			5902	8324								8645		5218	7624
			10000	8359								7341		5224	8606
			14768	8787								7917		6586	7921
			8240	8174								9601		8829	6259
			17258	8866								7738		5302	10029
			8004	9429								7326		7016	24731
			18194	8746								5962		6196	15570
			7180	8548								9904		8155	14367
			6076	9243								7334		5667	11509
			6669	10754								15108		5671	10062
			8379	8309								6463		6535	17281
			6034	8645								6870		6170	15590
[truncated: 4,640 more rows]
[truncated: 8 more columns]

## Sheet: ROS - Myotubes II
ROS FOCI INTENSITIES
shScramble	shScramble+H2O2	shTRF2	shTRF2+H2O2	SIRT3	SIRT3+H2O2	Empty	Empty+H2O2	shTRF2-SIRT3	shTRF2-SIRT3+H2O2	CTRL	CTRL+H2O2	TRF2	TRF2+H202
	4903	3244	6924	6630	5872		5140	13838		16387	9152
19060	5533	2064	5383	6632	7131		7091	10363		10501	6442
16640	4859	2306	9399	6635	5246		4587	8646		12922	10000	10366	4154
8914	6654	3245	5651	6646	5121	3629	4634	10045		13540	6163	7495	6399
10145	5125	3003	5734	6652	7147	3040	4996	10462		15005	9674	7606	5114
8599	3876	3160	10114	6658	6599	3279	4834	10129		14144	5887	13643	4004
7933	4533	3190	5087	6661	6452	2673	3087	9731		12771	7854	11888	4455
13389	5085	3041	7457	6661	6095	3317	5231	9126		10920	10131	10893	4103
13104	5175	3108	5436	6666	6061	5075	6376	9435		8930	9255	7016	4659
12242	4231	2945	4956	6666	6371	3612	4937	9283		10103	9174	13184	6502
13236	3907	2471	5185	6670	4840	3143	4477	8990		12403	10445	12017	4467
12511	4387	2794	5844	6674	5414	2714	3719	15327		9949	10675	9123	4256
8334	5923	3483	5008	6681	6086	3686	4542	9731		11464	7878	9896	6085
13786	4628	3666	5331	6697	4611	3436	6625	10187		12984	6461	9874	4703
12805	4979	3448	5916	6698	4630	4208	5940	9327		10096	5340	12998	6097
13099	4236	2850	5918	6698	5477	3944	4636	10741		11922	9421	8118	5634
12516	4499	2833	8145	6701	5904	3873	6017	10691		11024	8220	7289	4560
13025	5362	3694	5114	6701	6203	3090	5179	10649		14414	6634	8306	4010
10401	4437	3804	6676	6705	4993	6649	4871	10707		7925	6873	10584	5087
13389	4448	2627	7877	6718	5810	5482	5079	11518		9789	6708	9135	4113
10074	4489	3523	7064	6738	4848	11064	5738	10809		11473	8691	8151	5353
6881	4839	2678	6213	6745	6756	9401	5065	11828		10190	6745	8429	6718
11553	5299	3077	5508	6749	5789	6682	6574	11585		14052	8702	10367	4422
8391	5151	3929	5220	6758	4786	7954	7511	12543		12104	7391	8322	8639
8537	4090	3583	5908	6765	5164	7290	5846	11975		17424	9278	8269	5834
7567	5230	3851	8388	6768	6965	7855	3989	13889		10399	8425	8575	4717
7355	5395	4060	5880	6775	6408	8079	5276	12144		11030	6528	8737	5395
11503	5030	4067	5959	6779	6127	4682	5513	11955		10706	6859	8129	4625
14208	6136	4047	6021	6782	7024	9126	4538	11748		11665	10709	37895	4581
9620	4894	3867	7811	6786	6938	6537	6094	11691		13819	7324	7176	6023
8560	6889	3827	7630	6790	6999	6629	5824	10886		8030	7043	25436	5019
8790	5637	4131	6922	6824	5143	7448	4795	12360		10140	7074	8786	5639
9628	6021	4272	5985	6828	7157	4915	4635	11898		16221	9053	8300	5104
17538	4750	3816	6118	6839	8086	4997	4732	11830		12348	6810	9499	7169
8202	5319	3766	5841	6839	5678	7190	4998	11250		11874	13195	7947	9400
8751	5367	4387	5559	6839	6111	7956	3995	13005		10737	6875	7998	5871
9158	5643	3441	5171	6855	6865	8720	5670	13322		13549	8632	8327	5858
8083	6434	4608	6717	6869	8759	3221	5539	11896		11003	6740	11526	5846
8122	6278	4491	6572	6880	8429	7300	5027	10652		9356	8898	8424	4738
10578	6707	3693	5943	6882	7092	6228	5970	10454		22031	8043	8207	4409
10562	5364	4050	8922	6882	7061	6381	6237	10506		12104	7866	7888	4399
7779	6142	3460	5888	6887	8414	4945	5598	12172		12232	7305	11878	4449
10253	5242	4041	7987	6888	8283	5212	4913	12380		9898	7885	9232	4347
11870	5962	4252	5282	6890	8096	5711	4693	12185		9986	8887	9349	4766
10976	5928	4431	5067	6897	8427	3856	5801	11704		10468	6677	8758	5018
11884	6640	4215	5238	6898	8882	3531	7009	11639		11270	6605	11441	3979
10957	5460	4322	6198	6903	5974	3733	5916	10547		10704	7452	9192	7227
7620	4866	2709	6030	6905	8258	4714	4537	10949		9147	8389	12557	4367
8579	5508	2914	9461	6905	8358	6142	4809	11252		9411	5008	8118	4789
9458	6704	4066	8366	6905	5464	2865	11495	11429		8257	7704	8128	4328
8542	5529	2713	7892	6906	6922	5027	4216	9507		11816	7940	9107	6100
9352	5050	3277	7246	6909	8453	7629	4696	12300		10141	7333	7693	5056
9109	5445	4223	5183	6924	7413	4731	6759	12928		11371	6549	7601	6292
8926	5672	3814	9683	6934	7576	5156	6360	12704		11034	7922	8157	4633
8381	6151	2812	5929	6937	8445	3697	5479	12640		12160	8488	7453	4443
7116	5492	2731	4884	6938	8564	3255	4957	11159		9338	7210	8959	4699
7478	5848	2795	7332	6944	7430	4831	4674	11518		13025	7154	7913	3713
8248	4888	2997	5143	6947	9225	3371	4734	11258		11762	8081	8597	6045
8649	5682	4426	5827	6950	7598	3471	5005	10738		9415	7499	9023	5070
8921	4911	4711	4843	6956	9212	5090	6527	11604		11845	8285	8324	5329
7147	5233	4855	5413	6974	5531	3837	5536	10451		10514	9838	7480	4564
8825	6301	5060	5344	6977	7024	4865	4466	11550		9243	6418	7877	5557
10594	5064	4992	7363	6997	8119	3371	4989	13317		12892	6989	8218	4062
12938	5985	4667	5637	6998	8031	7753	5215	12452		10869	7046	6272	4467
11521	7665	4890	8239	7000	7768	5108	5811	13808		8932	8997	13552	4798
9234	5553	4352	5760	7006	7749	3508	4903	11337		10116	8040	7952	4127
9695	5255	4161	4887	7008	9826	4850	9003	11205		12907	6589	6717	5021
9760	5854	4836	5339	7010	9929	5430	5630	12950		8856	9330	7884	5360
8814	5731	4760	5705	7010	7694	5332	5805	13719		11917	9508	7861	4575
9110	6010	4720	7238	7018	7642	5280	5481	13129		11510	12275	7312	4614
9034	5774	4949	4609	7030	8902	5580	5224	11381		19089	5975	7825	5608
10281	5508	5057	5726	7038	9181	4060	8460	11577		12562	7506	7866	4430
11131	5190	2749	7581	7044	8568	8508	5598	11755		17078	9041	6608	4112
7986	5400	4992	6850	7052	6975	7667	6269	12712		18522	12903	6650	4853
9557	5583	4861	5772	7053	7116	3161	8741	11967		9610	7375	7976	4800
8276	5324	5173	7212	7078	8263	8905	5381	12512		13321	8888	7927	4578
8806	5295	5236	4515	7080	8739	8060	6164	13290		9417	8775	10750	5245
10522	5729	4296	5754	7090	8937	7721	5114	18820		8864	10482	8903	5095
8694	5346	5247	5815	7100	6816	4433	4226	11273		7811	8402	6572	5350
11363	5479	4076	6120	7127	8620	5527	6792	20074		8261	8781	8942	5039
9470	6462	5191	5587	7139	8575	4057	7135	19572		9027	6709	7833	6092
10722	5539	4952	6144	7150	8944	4213	6299	18010		9132	7299	7554	4775
8162	5458	4192	5548	7163	8804	7423	5883	15794		9144	9152	7094	3992
10432	7683	4178	5091	7171	6758	10976	5119	15020		10885	8333	7608	8589
11718	4137	4925	5239	7209	8385	4081	6155	15217		11935	8520	7471	5311
9015	6660	4671	5137	7211	8198	5090	6844	18710		11898	8516	8263	4899
7489	6562	5190	5436	7214	8279	3886	6249	13347		9983	7634	7969	5801
9874	4514	3988	5262	7246	8775	4567	6538	20572		10495	10001	34269	4349
9134	5808	4604	7096	7262	8368	4242	6574	12402		11361	7961	7135	4777
18504	6022	4279	5703	7305	8258	4422	4884	17475		10346	7824	8070	5446
8832	5743	4412	7303	7314	8400	7548	5699	15823		10725	7643	7458	5826
11499	4481	4458	5110	7324	8652	4770	7371	18883		10421	10813	10590	5545
8862	9037	4168	6923	7326	8650	3115	5977	17981		8870	7960	7215	4921
8899	4950	4450	6048	7340	6214	3666	4721	16961		11310	8893	7486	4585
9916	5284	4503	4848	7342	6335	13309	5540	11655		10903	7778		4552
10414	6231	4933	5449	7350	6448	9189	4835	20935		10128	8550		4666
15144	5711	4210	4766	7361	6037	5691	5325	16702		10048	8016		5183
9033	5377	4106	5897	7365	7045	11387	5699	21562		8820	8855		7875
8218	5669	4198	6539	7399	6961	4237	5790	18470		12302	8186		5247
7939	5573	4624	4055	7407	8608	3889	6122	17200		11902	9264		5586
10290	5513	4777	5780	7413	9014	3936	5817	24382		11522	10361		6726
9781	6284	4679	5589	7414	8609	3538	6000	20461		9574	9142		5171
8535	6396	4872	5937	7419	8733	6143	6631	13487		14418	8319		5038
10037	6060	4372	8584	7423	7137	4399	5063	11914		9877	6514		5403
8638	5868	5267	5246	7438	7968	3939	5100	11505		9322	10691		8236
9929	6272	2939	6010	7450	7478	2786	6286	26384		17908	7815		3872
8371	5533	4523	8860	7451	7135	2876	6756	17385		13095	9304		6302
8654	6899	5220	5339	7473	7219	4645	5225	17506		12395	9633		6269
9442	7574	5223	4968	7482	8030	2977	5191	15892		11986	9344		5174
8460	6253	5323	8068	7486	7927	3258	5928	15876		13220	7524		5288
9374	6645	5350	6778	7511	8230	3507	5829	25403		11764	8135		6862
8626	6497	4810	7114	7517	6903	4556	5784	16084		12301	11174		7428
9185	5852	5827	5814	7524	8587	5571	5883	22440		13487	7905		5664
9196	5718	6028	8086	7530	8805	3765	5103	24568		16385	10670		5543
8045	5728	6138	7502	7536	6844	7194	7658	18643		13683	9626		9379
9835	5889	5826	7290	7538	8403	3078	5485	19744		10876	9211		8175
9806	6142	5854	5996	7570	8359	3648	7105	23772		13815	7364		7135
9960	5478	4576	5774	7581	8791	11128	4906	21768		11585	6022		11716
9470	5821	5467	5364	7599	8473	8431	5309	11901		15028	10989		5954
9223	5885	5605	4762	7604	7052	7089	5872	17658		13413	8359		7041
10216	6367	6544	4526	7624	7046	11091	5147	16040		14815	7926		5720
8994	6039	5371	6424	7625	9006	12146	5131	13616		11658	8192		5322
11319	6029	6259	6426	7627	8045	7933	4801	17572		11262	10514		5837
9538	6763	6446	5768	7644	9450	12042	4333	20973		12159	10887		4815
9470	6594	6071	4957	7646	5876	3366	6981	11187		11937	8260		4259
8854	5630	6143	4451	7652	7033	4828	5453	17535		16285	9347		8512
9189	6817	6419	6176	7682	8900	6114	5670	15407		11613	8007		6126
13629	6623	6247	5516	7699	8658	7467	4940	10279		14840	11118		5646
9898	6855	5850	6290	7714	7147	4124	5119	15422		12154	9687		7365
9077	5680	6396	5083	7738	7196	3404	5024	23352		17321	10867		5801
12526	6685	5695	6128	7781	8248	11846	5312	9998		16688	7951		5408
10206	6705	5159	5046	7787	8241	10587	5380	11562		13790	8569		6291
9278	6949	6049	4200	7843	8703	7478	4976	11343		12752	9625		7174
11046	7092	6020	4783	7845	9194	8877	6018	9380		12511	10111		7487
9535	6070	6407	6088	7854	7885	12198	4805	13385		12205	7167		6057
9611	6890	7159	7798	7869	9069	8288	4872	10841		15991	8187		5708
9238	5823	6431	5841	7875	8661	5096	5243	13067		13602	9940		5623
9696	5455	4690	6095	7905	9478	6370	4770	11447		14232	10389		4571
9677	6160	5993	6427	7914	10426	6924	4964	10836		12291	10274		4277
9247	6560	5257	5031	7923	9463	6246	4961	10695		11323	8040		6326
8614	7700	6496	4261	7927	8167	7759	4572	11087		14292	7475		8269
8997	6439	6977	5631	7957	9661	6077	4444	11403		13074	8720		9472
9023	6355	7466	7069	8018	12521	6003	4869	11920		14187	7953		4848
10460	4146	5865	4675	8068	9789	8214	5143	12232		10032	7855		6168
8784	3999	5350	6528	8078	9063	12996	5050	12444		13502	7951		6031
8809	4845	6802	5793	8084	6916	5798	5642	11349		10574	6946		6059
9825	4747	6267	6237	8088	8229	5559	4886	11595		13734	10096		4635
10101	5850	5451	4587	8104	8311	5407	5095	12288		13065	8457		5277
8886	5334	7779	6377	8115	8899	13471	6866	11890		11317	11996		4915
10884	4599	5695	5679	8129	8754	7177	5144	10953		12851	8185		7018
9139	6376	6293	4453	8130	8450	7771	4838	11622		12825	6328		5569
11196	5948	7393	5301	8153	8393	4854	5081	11275		12593	6889		5187
8643	6091	6567	6497	8154	8221	9165	5573	10425		14239	9667		5496
9862	7145	7156	6294	8164	8522	14447	4882	11588		11844	8588		7239
12145	7080	6321	6547	8238	8986	4776	5082	10149		12165	7240		4922
8590	6298	7163	6479	8273	6329	5350	5332	10525		11802	8669		5358
8427	5904	7285	5299	8312	6285	8504	4926	10360		16585	8438		5561
10687	6921	8029	4670	8319	9670	2661	5353	9449		11485	6791		4130
8850	6154	7693	6565	8326	9966	10573	4550	10144		10813	9181		6598
9906	6347	5910	6502	8470	8334	3647	4687	10107		16913	7974		4693
9501	6439	6729	5714	8487	7206	3864	5108	11427		11891	7294		4242
9278	8753	6755	4942	8495	8634	5102	5461	11117		12435	8264		5004
9393	6676	6649	5538	8570	8886	5705	5035	9661		10514	8499		5619
8905	8101	6282	8774	8619	8418	13641	6313	10226		13639	13634		7051
8552	6235	6261	5965	8802	8756	6048	4349	11914		10773	8547		6288
9290	6151	6339	6615	8987	9153	8482	4773	12272		9606	7899		4541
12539	7422	6668	4729	9018	7004	6601	5242	13406		11248	8469		4735
10140	7083	7384	5650	9074	8740	6326	5629	15155		14342	8439		4680
8407	6832	7414	4950	9133	9064	7162	6925	12986		14498	9302		4818
8195	6886	5880	7551	9322	8685	4874	5229	15884		10898	19359		7265
10199	6682	6057	4810	9355	8772	5806	10254	12301		15226	7434		4743
10694	6945	6855	4121	9440	9265	8824	4411	13283		17248	9554		5296
8250	7626	7199	5298	9551	5835	3502	5054	9440		13118	7963		6290
9222	6934	6544	6918	9854	8459	3696	5347	15324		14626	8252		4516
10212	6823	6568	5895	10159	8884	7391	5020	15864		15189	7243		6341
9870	6560	7935	5644	10566	9201	6429	5122	12312		15215	8783		4846
10673	6609	6388	5241	10918	9013	6624	4857	9327		12529	9535		4048
10332	6618	7966	6018	11217	9694	5747	5540	11964		15481	9259		4209
9818	6691	6068	5675	11235	8174	6563	5159	9341		10203	15345		5366
14649	6295	8369	5174	11335	8508	5854	4600	13117		16446	5976		4608
10971	6817	5960	5067	11411	8653	6890	4988	13582		12692	8053		5935
8602	7182	6937	5936	13822	9309	5186	4797	9486		14150	8079		4433
10043	7078	7467	4673	7975	9037	3698	5503	12216		19775	8862		9468
7229	7215	6884	6326	6462	9247	6172	5834	12335		18704	13022		5000
8681	6190	6880	5799	8132	5879	4510	4877	10109		13964	8902		11910
9023	7058	6310	5379	8138	7019	4653	5948	9446		16185	9025		6537
8876	7732	8278	5354	7629	8599	8974	5810	13820		8604	9536		5390
12466	7024	8153	7312	7803	8802	10005	5513	13802		9008	10925		5491
9709	6970	6894	5197	7655	8978	4384	5460	12482		17746	8473		5422
9358	6617	4440	5135	7587	9041	6570	5481	10522		15695	7367		7662
9161	6884	6616	5193	8614	8400	8042	5425	9804		9392	6791		4917
9170	7000	6453	5096	8621	8724	10314	5139	11941		15088	8189		4768
8406	6531	8220	5048	8836	9231	5446	5651	9710		16749	8123		6601
10345	6135	6524	6899	6746	8099	4828	6014	9184		12812	10872		4889
10802	6120	8398	5635	9441	8654	5524	5704	11561		15577	9832		4576
8731	7007	7253	5290	8498	8742	3730	5755	12686		10108	8159		9638
9195	6728	6189	4445	9915	7159	4059	5334	10959		10156	8799		7171
10852	7439	6986	5169	9988	8553	4092	5744	13769		13294	8621		5074
8399	7338	6729	5433	9464	6867	3452	5768	8868		11670	10473		5797
9128	8443	8085	8110	9103	8723	3717	6047	10291		10187	8482		4955
8662	9067	7590	5190	8473	9338	5858	4726	9838		12105	9753		7616
8714	6544	7135	5131	8804	7501	4038	5228	11418		10355	8799		5728
11335	8586	6732	5252	8368	8381	4156	5064	10038		10766	7993		4154
10698	8324	5593	5063	8938	8375	3143	5909	9358		10322	8488		4914
8874	3807	8501	5384	9254	9283	4025	5971	7529		11312	8419		5008
10389	4550	7077	6185	9137	9222	3762	4231	7788		14874	8669		4801
9034	4445	7052	5974	9387	8623	5277	4957	8761		11062	7053		4516
9608	4951	7102	4786	9582	8435	2764	4860	10027		9462	7343		5178
9363	5915	7022	5222	8533	8509	3665	5527	11574		12772	8933		8556
10383	4383	7696	5621	9268	8710	3985	5070	11745		12078	10293		7818
10802	4630	5780	4754	9093	8838	3009	6246	11034		9365	9295		6591
11595	7150	7969	5252	10073	8458	2825	5376	9660		10667	9471		4675
8796	6893	7775	5729	9822	8401	3464	5431	12499		9836	8967		5880
10546	7022	6270	6213	8490	8667	3617	5959	11635		13023	9253		10549
9539	5616	7404	5284	10054	8679	3539	4971	10049		9569	9125		4233
9085	6358	5979	6092	10279	8609	4924	5171	11708		12775	6182		5638
10011	8589	6198	5233	10815	9358	9413	6284	12432		11692	8496		4785
9625	9285	5782	7173	9270	7829	4221	4837	12324		10826	8806		4755
11027	10800	7139	6530	9271	8384	3260	6684	10842		13293	9559		5209
11755	5959	6338	6917	9394	8441	9379	7176	12261		10868	7908		5715
7950	6683	7594	6140	9907	9079	3397	4578	11569		11946	8482		4918
9215	7565	8290	8573	7554	8547	3444	5423	11466		10992	10205		4001
8646	6331	7661	4961	9546	8204	4060	5618	12920		9173	7864		10735
9155	7403	8209	6520	9514	8451	5322	5238	12370		18021	7958		4461
9383	11146	6805	5991	8846	8608	5507	5462	9871		10690	8405		10876
10182	6836	6203	5519	9430	8630	3822	4895	10795		14967	9470		4317
10697	7336	6996	8991	9627	8534	3883	6552	10345		15010	8151		5203
9351	6657	6792	5505	9484	8471	4692	5525	12767		9959	5128		7892
8502	5125	8558	6313	9606	8214	4812	7564	9902		11051	8824		4871
9914	5784	7977	8474	8279	8524	3764	5733	11121		14620	8616		4079
11829	6574	8143	5305	10332	9057	5755	6056	10844		10767	7593		5263
9351	6198	7928	6282	9778	8585	3580	5777	12024		11453	8630		6180
10185	9619	7550	8331	8647	7869	3469	5666	13296		12822	11618		7146
9266	7442	5403	5879	8301	6891	7386	5774	13625		13277	6795		5070
9496	7122	6551	7320	8848	6894	4140	5950	12374		10509	9347		4355
8998	8011	7252	5362	9428	9062	4116	5763	9906		10671	6119		5616
9444	7746	7188	5290	9140	8949	5836	6190	14108		10162	6504		4419
10249	5873	6503	6025	8964	9130	4671	6982	14235		11473	7055		4965
12116	7087	4400	7162	9430	7824	4300	4334	12788		13378	10654		4293
8686	6332	5439	7906	9509	8507	5658	6003	10554		13329	11292		10446
10764	6579	7454	6836	9574	8325	8523	5955	14905		11008	8109		4897
10366	10223	5369	6721	8694	8233	4805	7636	11069		11582	8081		4011
10354	5684	6416	5488	10405	8251	5582	6767	12913		10215	8042		5108
8147	6778	7198	6904	10297	8638	5056	6884	15796		10838	8242		6756
10887	7743	7217	8177	9714	8534	3982	5697	10884		14137	9248		5775
9578	7857	7346	6946	9852	8662	10629	7043	8506		13936	7051		3846
10510	6860	7767	5866	9037	7563	4268	6523	13085		11991	6863		4322
7658	7385	6887	4945	7701	8016	3749	6326	15811		10913	8520		4737
8910	5753	7276	8728	9862	8380	3068	6926	11474		14869	9334		7765
9865	7307	6728	5582	7862	8332	7940	4621	14582		10891	8030		4049
10422	5528	5909	6035	9837	7909	4348	5310	11612		15332	10105		5794
9759	6033	5539	5244	10322	7458	6175	6792	13589		14858	9305		6500
11974	6997	6405	5997	9565	8665	6371	6724	13460		12443	9373		7642
10275	9574	5968	5975	9518	8468	4269	5720	11247		14929	8376		4451
8684	9758	6766	5579	8778	8546	3872	6511	16976		9671	8971		10761
10734	7420	6334	7209	9880	8400	6855	6670	11458		15244	10699		6849
11608	7135	4502	6780	9130	7285	2760	4915	15102		11277	9716		4539
9387	5081	4396	7026	8640	7710	3570	5349	13894		14812	8641	8098	3900
11724	6326	7812	7464	9019	7496	5982	7177	8144		14090	9625	7284	4532
12151	7002	6645	6223	9128	7316	3201	5235	19458		14703	7747	7056	7237
13654	8447	7572	7183	9411	7940	2833	6216	12884		14701	7790	6536	5864
21981	7826	6792	9583	15378	7470	5339	5784	8581		12753	7488	7053	3964
9235	6166	7884	10675	8628	7230	9052	4998	9094		12587	7827	6969	4150
10388	9219	6577	5849	8791	7932	3284	6323	14134		12402	8147	9392	5989
10127	9368	7385	5206	8128	7238	4152	6118	16157		12646	9817	15302	4963
13010	8208	5745	6208	9508	8125	6414	6283	15555		13189	8108	9718	4475
11242	8762	6139	5445	7821	8465	3270	6528	14491		12641	9451	8365	4166
9473	7530	6086	9986	8566	8359	5559	6356	12597		12638	7561	7085	4508
12642	7281	5626	7634	6742	8314	6106	7139	15306		17177	7417	9144	4734
8909	6313	4470	8254	9789	8410	3179	5213	12121		11530	8684	9487	5876
9186	6035	7198	9228	9154	8043	2842	5592	11430		11170	9473	8819	5027
10122	6252	7371	6764	9842	7797	2735	6354	16426		13006	11610	9464	4953
10338	5485	7646	5624	9747	6459	5750	6590	16733		12785	7054	11292	6155
13917	6335	6805	6542	7508	7680	3357	7515	13461		13325	13440	7453	4876
12591	5978	8002	5487	9578	8058	5103	5587	11555		10025	8279	9425	4443
10941	5899	8361	6319	9584	8501	3509	7296	11919		12608	9035	16689	7146
9506	6934	7729	8185	9676	8564	6258	6845	15559		12427	6759	15571	4268
12398	7794	7962	6331	8139	8497	5133	6187	15480		14007	8588	7711	5469
9672	5560	8411	6225	8950	6683	5838	6798	14134		9656	9928	8095	4989
9056	6145	7883	5563	8618	6475	4044	6216	13076		15224	8450	8409	6313
10120	7188	7001	5690	8094	8346	6072	6662	14717		10735	8573	9991	4699
9872	8079	6930	6363	7546	8048	3954	4473	14304		12062	8299	9900	4331
11782	6615	6683	8413	8674	7815	3837	5126	14633		11214	8330	8006	4535
8265	8674	8601	7737	7726	7540	4126	5730	13005		13362	8726	10116	4791
9751	7135	7082	6674	8187	7987	13102	5037	14234		8870	6862	8880	6098
8119	7469	9609	6530	8725	8026	3984	6070	8909		10199	8816	8113	5392
7634	8397	9305	5517	7622	8185	4894	6682	14171		12107	7599	9419	4452
9790	6798	9286	6623	7748	8378	3106	5678	14662		11657	8615	9428	4240
11328	6112	5691	6322	8926	8114	5229	4708	8995		12022	7792	9464	4098
9682	7693	8608	5977	7394	7936	4141	6746	14417		11582	9516	10221	6662
7932	8076	8906	8382	8210	8889	3009	5393	14473		11645	9323	12097	4427
8574	6890	4306	8163	9805	8305	5153	5026	12503		10806	8282	9637	5529
12054	7343	5643	6595	9252	7788	3501	4702	12104		12655	9161	8420	7674
8780	8241	6859	6788	9230	8156	5079	5272	13068		12980	9446	10312	5418
8036	6186	7392	7117	9386	8573	2705	5753	8777		12997	7243	8953	5395
13147	4837	8556	7651	9276	8799	3696	5497	15275		14593	7099	8996	6025
12556	4293	7797	7004	8058	7810	3740	6142	10141		13919	7825	8424	5364
11390	4168	8058	5637	8385	7754	4194	7171	11945		9755	10865	10610	10461
9214	6282	7295	5694	9259	7731	7396	5285	11194		11109	9237	9055	7724
10257	5022	6148	6443	8750	8268	5250	7234	13203		10774	8501	8697	6419
9717	4156	8230	5311	7747	7921	4907	6438	17387		12771	8030	11414	5437
10143	4483	9046	8356	9807	9102	3596	6417	12731		11214	7518	11164	6290
11080	4291	5670	7061	7724	7447	2581	6536	13120		10971	7363	11117	8988
10130	4429	7775	5931	8329	7719	3559	5343	9446		13455	10479	29385	8000
10478	4186	6519	10473	8273	7692	2437	6749	12548		13264	6594	10785	6961
7761	4191	5671	7910	10234	7880	2325	6803	13122		10212	7846	10601	7358
9862	4574	8583	4411	7862	7844	3234	7921	14136		11547	8303	8944	8638
9286	4119	6525	6322	7728	8192	2370	5286	8272		10860	9139	26107	5051
11548	5556	7387	9131	9057	8641	3377	7254	12515		11996	8603	9045	5979
7361	4514	4938	7058	7690	8519	2626	5019	12383		11275	8849	8871	6277
11998	3857	5195	5966	11261	8742	3520	6262	12036		11023	7441	10721	4532
7833	3999	5525	4366	8617	8268	2545	6248	9596		10363	8975	10322	4247
8908	5483	5117	5746	8078	8141	2450	6395	10691		12573	7567	10681	7209
7926	4330	5333	6655	9070	7914	2552	7358	10005		8698	8025	7615	7080
8303	4512	5828	5967	8309	7872	7028	7499	10941		15375	6719	7651	4828
8392	3996	5835	5569	11258	7930	2767	4878	11351		9211	7808	9821	4717
9271	4292	7291	7421	7818	6883	2602	6929	10784		8686	7637	8607	4090
7625	4980	6936	5633	9201	8254	3999	4971	11407		11163	8311	8910	4453
10452	5054	8511	9294	10042	8121	2308	6876	10938		15023	8368	8270	6720
8527	4397	9099	5855	11153	8118	3177	5332	12269		10320	11366	9138	5815
10014	4558	8088	6377	7990	8378	2842	5204	11016		14699	6691	8247	6502
8533	4503	6659	5254	10053	8311	2630	7335	10544		14844	6993	9174	10628
10061	5421	9219	6111	10258	8535	2688	6542	10360		14180	8670	9485	5028
7990	4831	8065	8352	8740	7972	3348	6288	9888		14116	7155	9080	4795
8502	5186	7830	10640	11007	7480	2351	5199	11236		7760	8892	8348	5698
7912	4377	5603	7735	8302	7776	3717	6497	10059		18181	6938	9341	5043
8794	4237	5180	8163	10163	7608	2208	3907	10061		13227	8018	8452	4940
8370	4390	5155	5696	9211	8137	3008	6787	10348		13100	6688	7212	10295
8370	6026	6564	7342	10314	7791	2311	6613	10292		18830	8309	8017	5922
9081	5099	8825	4490	9874	7467	2471	4199	10674		13741	7532	8456	7029
8146	5357	10359	6510	9421	7720	3219	7094	9249		19306	6514	8271	5094
8279	5156	6132	9815	10484	8297	2530	5270	9250		9343	7709	8787	7916
12818	4839	8692	6349	10302	7994	5010	4854	9846		18480	7740	10080	6693
8135	6068	10614	6109	10067	7579	2995	5728	8719		11934	7282	7992	4817
8219	4782	9231	6409	8826	7762	2891	5011	9558		14747	6417	7781	6686
8107	5483	5341	5861	9570	7692	3177	4063	9925		9894	7014	8413	5186
8015	5646	9925	6070	10338	8590	2834	6030	9066		11587	8612		4763
7990	6504	9774	5524	10505	8272	3506	4628	9793		11996	6164	9614	5534
8002	4781	7572	8003	10020	7709	3624	6844	9612		11326	10180		5050
12880	4917	6124	6725	6829	7986	2605	4634	9137		11150	7143		4723
7843	5540	6715	6430	7663	8239	3254	5327	9806		11711	7072		14772
7314	5724	6084	10178	9623	8193	3008	6630	9340		12619	10258		5302
9275	5490	5890	6719	10132	8096	2773	5085	9661		11617	7509		5038
11107	5350	5845	6648	9050	8192	2875	5184	10603		11243	11872		4503
8678	5570	7205	5702	10192	8219	2920	5809	10150		12714	7501		9043
9172	5326	9230	4563	9822	8088	3968	6818	10904		12812	7313		9364
9229	7115	7714	7141	9386	6328	2558	5982	10415		12574	8013		10904
7786	5212	8260	6040	10858	6176	3239	4909	9833		11835	7331		4098
9186	5419	7589	8400	8988	7797	7325	6371	10125		11068	8797		4722
8285	7334	6227	7207	9195	8002	3202	6404	10761		8906	8272		7291
8761	4934	7290	7965	9226	8172	2882	6207	10647		10199	6949		4776
8074	6364	8055	4930	8513	8405	2695	5242	11646		9269	6324		5577
11498	5292	7081	10577	9222	7618	2127	5042	11424		10760	8765		5980
9924	5579	9565	6334	9857	7736	7024	7182	11147		14173	9806		6819
10624	5288	7633	8519	10015	7920	8340	4947	11012		14145	8883		4879
8232	4849	8990	5962	9738	6274	3571	6609	10126		12365	10155		7892
8621	4863	9692	7093	7265	7666	2728	4589	10413		12663	9839		4778
8379	6608	8772	7333	9006	7580	7405	6856	9836		13644	8040		4927
8606	5779	6664	5408	8630	7717	2478	5741	9577		13604	7321		6276
10227	5625	6810	10517	10758	7623	3529	5777	8278		9685	8287		8967
13235	5227	7129	7967	8887	7599	6025	5301	9459		9948	8635		4187
9486	5351	8077	5844	9017	7573	4712	5543	11826		9773	8471		4851
7363	5732	7445	8494	9816	7882	3876	5277	9942		10059	7225		6113
10130	5642	8224	6063	9662	7838	9636	6417	4588		11280	8778		5722
7916	5355	8513	6552	9514	7436	2571	6450	6763		10833	9459		12316
7918	5627	8200	8329	7748	7832	2462	6284	7130		10373	8003		7349
14266	5559	8165	6739	9426	7915	6697	5588	6620		8949	8743		6792
6165	6162	8719	5604	8988	7822	5180	5507	6272		9194	6542		7473
19122	6106	7534	6492	10110	7676	3905	5051	5848		10440	8968		7113
11700	7719	8225	6223	9314	7419	2179	5506	7048		9167	6083		4877
7361	6626	9150	5807	16169	8251	5428	4891	8672		10212	8310		9656
8189	4398	8820	6459	8974	7537	3259	6465	7057		9645	7420		6069
7427	5367	9889	9755	9825	7614	10672	5833	6555		9626	8140		5697
9369	6829	8012	6306	8474	7485	6209	5574	6353		9705	8933		6602
9666	4591	8315	7442	9950	7779	2400	5586	11094		9748	6414		7191
7944	4332	8699	7173	11130	7484	6208	5852	5999		10030	7584		5633
7516	8722	5552	8048	9378	7681	7709	6037	6344		10094	7059		6334
7802	5859	6554	7298	8647	7621	3435	6057	6479		10220	8270		7560
7654	5015	8762	6669	11216	7564	2490	4643	7687		10242	7512		13936
7318	6872	7103	6110	9359	7949	2223	6544	7231		11391	7657		5016
8518	6124	8450	7183	9628	8077	2196	4268	6337		10404	8506		5082
8087	5365	7051	6105	13770	7973	2381	6004	5960		10062	7365		4928
7325	5752	7463	6865	8905	7766	4648	5458	5607		13184	10323		5493
9385	5620	7646	6370	9922	7541	2036	5551	6872		8754	7805		6477
8737	7402	8278	6295	8898	7918	3629	4888	6699		13047	8972		5273
9498	6446	8368	9237	9342	7601	3040	6366	7101		12766	11038		5229
8514	6160	9390	7109	9332	7775	3279	5732	6345		11829	12130		7666
9231	6202	8295	7208	9538	7796	2673	4819	6604		12624	6297		5503
8564	6093	9625	8572	11261	7440	3317	6333	6262		12614	8283		4722
8560	6628	6582	7838	10574	7425	5075	4926	6008		12576	6255		7616
7813	6537	6079	6752	10438	7694	3612	6144	6323		12947	6544		5226
7411	6508	7424	7746	8220	7830	3143	5725	6284		12109	7340		7838
8142	5889	8497	6506	8955	8050	2714	6400	6473		10825	6934		6314
10232	6168	6699	5301	9265	7910	3686	6230	6605		11187	8544		6139
6594	7190	8866	5991	9400	7166	3436	5172	7000		10986	7413		5076
8044	6006	6853	4905	9703	7973	4208	6269	6832		13212	8511		5012
9418	7130	7267	6289	9076	7450	3944	5076	6434		13076	6905		7723
7274	5594	7459	9534	9619	6765	3873	5626	6914		14972	7727		7170
7689	5987	7279	6349	8302	6799	3090	4625	6543		15467	8307		6479
7989	6067	7905	5859	9985	8152	6649	7875	6996		13849	7485		6759
8010	6699	7953	5160	9452	7436	5482	6831	6889		13912	8226		4002
7392	6009	8020	9012	8290	7887	11064	5497	6597		13753	9153		5804
7376	8756	8301	7250	8466	7775	9401	5654	7400		12278	6905		5080
10309	9645	9415	8089	8144	7681	6682	5318	7730		12986	7839		5233
6124	8881	9433	7535	9197	7939	7954	5111	7245		14400	14770		4292
9364	9428	7055	7134	9129	7792	7290	5977	6829		14500	6358		6674
10291	6519	7815	9160	9354	7815	7855	7819	7061		14800	8214		5445
9195	7721	8037	6589	7914	7986	8079	5885	7671		15326	7540		4426
6636	8524	10732	5377	8956	7718	4682	7547	6796		11515	8091		4464
9483	9047	8635	6224	9577	7849	9126	4911	7595		9839	8441		6646
9540	7572	10528	4915	7946	7633	6537	5876	6118		13158	8141		5225
5567	8241	6579	7457	9399	7765	6629	5856	7820		12624	7019		4064
8796	7605	6105	7867	9088	7608	7448	8707	7380		13362	6417		6086
11902	9418	9371	6360	9252	7696	4915	4611	7204		10087	7620		5243
6562	6303	6401	7486	7717	8449	4997	5563	6970		9517	7215		5464
6408	6822	5452	6400	10214	6259	7190	5845	7315		9771	7641		5398
11897	6806	7951	5567	8412	7240	7956	7344	6053		10319	7148		9335
10313	6284	9307	8108	9772	6466	8720	5673	6231		9682	7066		8965
9920	5740	6707	7381	9899	6335	3221	5514	7241		8977	8968		10018
9501	5541	8021	8555	8853	9687	7300	5300	8478		20703	7333		4544
4921	5166	6884	7720	8574	5903	6228	8086	6394		35723	8621		4867
6415	5504	7934	6673	9245	10263	6381	5494	7340		18664	17092		4132
8341	5308	7823	6720	9004	8975	4945	5509	6953		18794	8618		3881
10496	5900	8185	6805	8817	8611	5212	5169	6549		16066	9959		4761
9850	5612	8129	6042	7729	6927	5711	5813	7524		11451	6633		6145
12375	4078	9655	8052	9097	9381	3856	5243	7156		11665	8198		4242
10669	6567	9560	5828	9075	8821	3531	5547	6729		12234	6179		4765
8392	4984	9589	7614	10141	9097	3733	5239	6343		9028	8383		4131
9089	4777	6766	7214	9837	7355	4714	5601	7593		9566	8391		5161
8462	4136	7897	5648	7436	8719	6142	4604	6864		8725	7793		7598
8511	3997	9150	7348	7286	9328	2865	4850	6998		9685	10906		4414
11386	4654	9743	6532	6706	9143	5027	5432	7287		8598	6693		5344
10578	4424	8677	7046	10186	9911	7629	5603	6828		11121	7600		5333
10123	3954	11419	9775	9230	9815	4731	6195	6140		10658	8505		5378
10923	4777	9751	5899	6951	10011	5156	5989	6979		10811	9766		4503
7684	8761	9117	6769	9198	9179	3697	6000	6363		10601	7590		4471
10276	5058	8417	6827	8714	10454	3255	5072	7650		10946	8505		4097
10688	4969	8627	7023	9197	9570	4831	5358	6352		11064	11654		4657
6862	5242	8000	6876	6902	8917	3371	5585	6843		11330	7747		4540
5046	5254	6852	6025	9028	5312	3471	5327	6805		11537	6827		5443
9076	5478	4407	7511	8847	6865	5090	5556	6534		11560	9376		8029
8814	5962	7016	7256	7939	9600	3837	5376	6959		11462	6825		9454
11585	5351	8316	5876	9156	6901	4865	5554	7608		11444	14005		6288
12615	5591	8253	10017	9429	7284	3371	6718	7231		10754	7610		11317
6266	5395	6242	6354	8620	9187	7753	5101	6939		11587	6994		5115
11578	6031	7754	6817	8769	9718	5108	5113	7179		11381	7270		6922
12449	6580	7880	6248	6430	10202	3508	4801	6429		11612	5692		7129
8767	6623	7583	7403	7938	11171	4850	6390	7091		10806	9243		12407
10619	7154	7322	5329	7811	10305	5430	5506	6774		11860	8554		5698
5308	6831	7340	5816	8796	10707	5332	6526	6305		11975	5823		5782
10693	5789	7677	7207	7492	6886	5280	5215	6634		9647	8454		6595
10714	7347	9103	8596	9555	7042	5580	6854	8596		11945	9475		9457
7054	6132	8643	6074	9722	7172	4060	5476	6972		9385	7104		5662
10415	6018	7594	6198	6802	10875	8508	9574	6538		9607	7980		7465
8698	7855	10024	6459	9304	10197	7667	7317	6392		11878	8335		5879
10186	7281	10357	4951	8128	11750	3161	6352	9054		12291	9013		5577
6164	8420	10335	5977	6822	10728	8905	5512	6458		10892	7874		9227
9475	8409	9040	10209	8138	10112	8060	5030	6269		11406	7386		6730
12976	7082	9346	6711	8264	8946	7721	5062	6217		9566	8720		5239
6790	8597	10777	7214	10971	8881	4433	5418	7086		9995	8502		6877
10124	7359	10611	5139	8006	10313	5527	4775	10006		11286	7189		8684
10311	9223	8778	5037	8095	10464	4057	5539	7168		12326	9972		8595
12032	10238	11317	6883	8788	9873	4213	6158	8332		12400	9453		8041
10533	8173	10645	11110	8751	10155	7423	11326	7738		12180	8746		12158
10269	10255	7943	6542	7205	8636	10976	7364	8545		11165	9154		7406
7870	8936	10173	6834	14329	9686	4081	5955	7155		11486	9974		7878
8570	7707	7284	8262	8608	11279	5090	5305	8879		11144	13769		7090
10895	9034	5234	6595	9392	10477	3886	5677	8683		11417	6293		11302
12126	9448	5320	8004	9054	11060	4567	10371	7415		12236	8882		7243
9053	8989	7097	7009	9952	10996	4242	6680	8257		10581	9717		5353
12993	7646	7848	6324	9734	6686	4422	5820	8290		11020	9052		9714
7880	9778	7949	10467	13274	8035	7548	6481	8050		11473	7175		9893
8647	7762	8174	5448	11481	8882	4770	5866	8078		10930	7552		7374
6144	7412	8746	6997	9097	9164	3115	5634	8467		11179	9579		5167
8819	6757	8182	7824	8604	10425	3666	10719	6318		12077	8655		6852
9974	8037	6685	6731	9635	11820	13309	6691	8733		12303	8163		6720
8759	5911	6898	6155	9343	10600	9189	8725	8686		11160	9012		4778
9281	10409	8512	5622	10047	11661	5691	5501	8332		11395	8880		3904
9731	7869	7910	13069	7386	10294	11387	5731	8542		12571	8660		4276
13164	7302	9008	7675	12154	9589	4237	10208	8316		11097	6308		4952
10479	7159	6390	7261	8516	6787	3889	6320	8895		11460	9841		4784
13981	6999	6207	6597	12746	6718	3936	6611	8926		11441	9967		6473
11682	7518	7344	7610	7507	9971	3538	5587	9307		9704	6579		5451
11403	7032	7798	6799	8987	11342	6143	7015	8941		11476	10025		4068
10770	6470	5873	6897	8269	10735	4399	8197	8264		11458	9681		5056
8382	7447	10155	5500	8596	12351	3939	6669	8569		11681	8940		3745
10593	6935	7602	7677	7066	11523	2786	7321	8976		11757	15591		4522
5736	7839	10338	6760	9248	10679	2876	5762	8705		9797	12776		6048
10237	7173	10792	7239	6718	9618	4645	5627	8967		12205	7911		4869
7179	6368	10566	7457	11807	7096	2977	6078	9103		12619	8086		4415
13359	7970	8749	5711	13316	7284	3258	7317	8499		12061	8570		5324
12055	7848	8041	9900	8583	8815	3507	7909	9703		12110	14720		5048
9091	7015	10341	6710	6955	10610	4556	7119	9122		12776	8874		6643
10407	7181	9072	6118	9321	11003	5571	8066	8978		12087	9361		7958
10280	6861	9278	6351	9050	7580	3765	9844	9306		11533	6976		6301
13076	6482	9431	7052	7202	9175	7194	5826	9463		13254	10819		5905
5482	6214	8747	7523	9063	9889	3078	5050	8960		13290	9193		4480
7277	8611	6867	6835	8599	10375	3648	9497	8949		12443	8276		10403
6093	6375	7047	7635	9114	11298	11128	10200	9479		10071	9901		5209
7191	6473	5654	7467	8049	12548	8431	6640	9234		11259	6711		12653
5221	7517	8359	9063	9330	7128	7089	6124	9119		10188	8543		13705
7382	6777	8036	6246	9817	11103	11091	6281	8557		10966	9173		8538
7796	8460	8000	9565	8127	10518	12146	7654	8929		12116	8109		7968
9877	6678	7251	7140	7561	12218	7933	8397	9297		14190	9382		9718
10016	7491	7311	10623	7408	9556	12042	5974	8501		12755	10099		5518
10827	6679	7421	7618	7035	9313	3366	5302	9233		14674	12111		10294
9894	4599	7569	7422	7587	6695	4828	9812	8244		12932	8733		10382
11534	3976	8328	16187	8041	8138	6114	8361	9044		13045	8131		6741
11379	4809	8253	7231	7832	7998	7467	9778	9135		12627	6416		13454
5613	4277	8141	5722	9543	7666	4124	7818	11645		14773	8064		9158
5330	4584	9921	8784	9043	8658	3404	5388	9467		15068	7327		8666
11567	5325	9976	6628	6858	8738	11846	7736	9336		12800	9164		9345
10339	4429	9901	7711	9150	10442	10587	7829	9353		15177	9397		10714
9310	3799	10291	7070	9959	11966	7478	6403	8545		11742	10770		15159
10086	4790	10106	11569	7950	9947	8877	6085	8073		14481	8919		9627
5328	5411	10432	8078	9595	6734	12198	9887	9242		13794	9017		7555
4993	4872	7777	7382	9940	7828	8288	8620	8943		11371	9046		8136
5189	3789	7976	6625	7454	9012	5096	5919	9246		11781	8574		7461
6608	4634	10707	10486	9552	9123	6370	8157	9128			9442		10066
8108	5282	9060	9200	10421	10763	6924	8296	9450			9648		4841
9682	4588	8796	9148	10226	13386	6246	5502	9493	6282		8560		9741
9075	4773	7846	7865	7212	11896	7759	5337	11355	8631		8979		9417
10762	4766	3931	6707	9038	11354	6077	5303	9686	7067		8976		9104
9521	4449	4539	6388	7551	11021	6003	7521	9664	6732		8816		7659
10306	4332	7989	8687	7437	6726	8214	5899	8965	7503		9864		8181
6895	4859	6849	7881	7510	9785	12996	5200	9722	7492		11059		9190
5869	5234	7757	5666	12161	11511	5798	5778	8551	6281		8457		10685
5780	4975	7288	6879	7826	11610	5559	4716	8982	6230		11903		7254
11118	5050	6075	6316	10301	10026	5407	6431	9958	7169		10371		8766
7193	4587	10060	9321	7509	9826	13471	6400	10640	7240		8893		5891
6197	4970	10123	13658	10866	8838	7177	8894	6740	6640		9393		4205
5257	4601	9138	8060	9164	6511	7771	6488	8861	4306		15291		6405
8722	6327	10719	6768	10745	11382	4854	9954	10978	5295		8027		8477
8052	5187	8647	10058	9543	10977	9165	7825	10353	5068		10323		6609
7922	4656	10441	8361	9855	11315	14447	8189	9426	5819		9909		7325
9934	8661	10896	10107	9915	11079	4776	7082	9770	6256		6801		4296
8477	4855	9727	7180	7895	7511	5350	6839	10382	7031		8887		8463
10826	5332	7273	6182	7566	7742	8504	4576	9770	7738		9116		8994
6931	6396	9666	6208	11213	9020	2661	7594	8672	6699		9945		4199
6102	4483	11340	8304	9414	11994	10573	5018	8124	7862		8153		11066
5110	5390	8941	7515	7866	10672	3647	9032	9423	7392		7832		4497
5734	4785	9612	8736	9493	9965	3864	11180	6995	7278		6928		10002
5814	4804	8064	7501	8147	9274	5102	5755	8994	7247		8332		6132
11063	5339	5624	8684	7535	12958	5705	5954	7468	7157		9510		9365
8934	5055	6064	9681	7725	12750	13641	8321	8904	5859		7858		5059
6810	5393	6372	8662	9479	12167	6048	7798	9194	6861		6333		5177
5578	5128	6403	7419	10612	13088	8482	5736	10283	6915		9645		8114
4962	4744	8265	9721	10450	8980	6601	4795	9098	8131		6900		8491
7094	5855	6424	7079	8181	9146	6326	4982	10138	7860		8701		12036
10006	6231	7684	6437	10372	12674	7162	5947	10134	8749		9156		5248
12576	6018	8790	6766	8010	12904	4874	5834	9756	7712		8854		8945
11481	5150	7245	6140	9951	12811	5806	6292	8712	6777		6993		7506
6631	5177	8489	10201	8589	10931	8824	5375	9200	6681		7320		5640
7311	4984	6162	7892	10742	10227	3502	5336	8979	7670		11082		8402
8738	5407	8929	15362	9958	11214	3696	6017	10193	7652		8468		11036
8789	5674	8164	6987	9866	11868	7391	5461	10565	6452		8808		4505
7925	5417	9933	6372	10618	11969	6429	5705	10051	6475		8534		4755
9123	6885	6781	6484	10571	9156	6624	5356	9653	7131		12275		6242
6015	8201	10297	10060	8918	9574	5747	5529	8836	6832		9483		4918
8175	7915	10851	10531	11103	9446	6563	7036	10238	6550		9541		5822
9130	7567	9016	11919	9988	8818	5854	5422	9690	6386		7970		6054
10764	6380	6284	6901	7839	8667	6890	4922	9836	4509		9099		5342
11039	6356	10732	6582	12594	9539	5186	5022	9940	5638		8860		10975
10083	6055	9141	11254	11262	11382	3698	5479	9401	5750		10962		5282
5305	6610	11127	12282	7398	11455	6172	6016	9947	8118		7581		7478
5859	8327	9580	7247	9639	12016	4510	9576	9147	8945		6795		10904
9746	8966	9960	7948	8128	12398	4653	6656	9660	7454		9061		6291
9555	8723	9505	6225	9834	11304	8974	5792	9920	6425		9644		4490
9619	7485	5569	8653	9449	12086	10005	6130	7994	6827		9505		5048
8651	7635	6799	11058	9677	12072	4384	7337	11109	6614		9713		9105
11796	10297	7091	15150	9987	13438	6570	8629	9806	6292		9536		4329
5475	6641	5743	8015	8431	7793	8042	5990	9503	7613		9644		6412
6913	6005	6490	6475	12373	7614	10314	4528	10118	7841		8079		9448
6165	6310	8073	6254	9370	6509	5446	5398	9970	7489		9572		8629
5309	8962	5179	9842	9440	11374	4828	5712	10277	8192		9944		11244
9914	8483	7712	7588	9634	9709	5524	5732	9808	7787		8826		4622
12160	7810	7501	12989	8129	7843	3730	6077	9099	8313		7829		5929
7636	6765	7111	8723	9290	11828	4059	5306	9717	8304		7934		5467
6598	8691	8028	11540	8360	7815	4092	6299	9857	8089		7309		4506
7057	6602	7304	11459	8820	9253	3452	5343	10247	7066		9027		4658
8021	6554	7465	11208	9840	11845	3717	5864	9580	7314		12325		5584
8902	6449	6503	11233	9814	11014	5858	6515	9791	7342		8177		7185
8571	7514	8034	9551	9774	12660	4038	4446	10388	6889		7948		4124
13716	5714	7979	7957	7693	12445	4156	5226	9941	6549		11087		11544
11926	7395	6111	11436	13558	12819	3143	5447	9265	6331		9301		5112
11418	6170	9044	10236	9689	10024	4025	6808	10236	5025		8244		4747
8984	6238	9333	6436	9066	10576	3762	7527	8181	6270		10258		5196
8118	7383	8248	6786	8252	10105	5277	5979	7034	8242		10454		4877
5926	8486	5163	4761	9016	9870	2764	5836	9945	7066		9930		5357
6818	7389	10639	6864	8575	11928	3665	7425	10103	7656		9013		3931
8307	7529	8069	9461	9728	12587	3985	7342	7877	7679		11627		4646
10296	6970	5112	5829	9822	11564	3009	4645	7277	7068		12018		3983
10791	6666	10863	9787	8818	9724	2825	5752	10554	7656		8313		6461
7969	7059	10263	10292	9657	8209	3464	6666	9043	6961		11131		4004
8973	8770	11006	11494	9114	8463	3617	6061	9011	6734		9597		4324
6868	9741	7953	9680	8756	9312	3539	5023	8347	6628		6462		4084
7841	7751	5580	6496	9926	10220	4924	5730	10491	7790		7573		4491
9287	6390	9286	7249	10676	10645	9413	6327	10102	7453		10508		6757
9780	7552	8194	7616	9789	10507	4221	5821	9002	6626		14785		5524
10550	6587	7699	6020	8898	12544	3260	6581	7538	5532		10477		6791
7102	7937	7022	8908	8885	10080	9379	6730	8308	6507		10438		4794
5811	7733	5810	9846	10630	10785	3397	4782	10805	7049		11828		4305
6381	5911	3221	10050	8466	10345	3444	5557	7799	8132		8439		4699
10082	6175	6247	10938	9454	11603	4060	5924	7820	8346		11713		6005
10478	6710	8773	9371	9310	11008	5322	5659	9140	7618		6543		5909
10886	8264	7006	7727	9791	10924	5507	5896	10040	7717		8645		4806
10918	7862	7238	7950	8692	11851	3822	5792	9873	7184		8935		4330
5238	6836	7162	10914	8558	11245	3883	7330	8803	7996		10451		4178
6942	6359	7200	14255	10017	10944	4692	4666	9314	6811		16689		3768
6659	5332	6139	8879	9594	12182	4812	4567	10007	6720		11254		4636
8753	7096	7242	11658	9955	10855	3764	6140	9350	7075		6869		3766
8567	6113	8184	5672	10925	8822	5755	5928	9995	7052		8407		4157
12152	6698	8272	7292	10575	7616	3580	5529	9474	6828		8141		4604
11393	7012	7232	6160	10499	8005	3469	7598	9479	6775		11515		5043
6255	7816	9809	8548	10090	11844	7386	4440	9167	6352		10871		6708
5793	7163	10321	9800	10230	10920	4140	6114	11005	7439		8940		9496
7941	8018	10118	6536	8927	11029	4116	7031	9412	8649		9790		4332
10673	6189	8955	8515	8101	12170	5836	6214	9503	7157		9470		5165
8859	5748	9942	5737	7974	7572	4671	6242	7608	7473		13244		5266
8747	6348	8687	10357	8538	9885	4300	6328	7618	8118		8314		8880
7651	7716	9216	9192	9487	12220	5658	7519	9567	6780		6990		6466
7874	6940	9510	11477	9086	11132	8523	6158	10161	7249		11544		4345
6983	5946	7130	8736	8080	11264	4805	6642	7222	7538		11412		10195
9183	7541	6882	12363	9694	12038	5582	5976	9573	7506		9504		4396
5027	7101	7619	11848	8326	10782	5056	6138	9270	7353		6739		5993
9233	6745	8802	9405	9322	9446	3982	6391	12285	6870		5876		9487
10127	7340	7964	10431	10644	10165	10629	7136	11972	7493		7534		4226
9138	7966	10183	6881	9371	10819	4268	6732	9525	7856		9870		5614
10366	7573	9987	8639	8120	10497	3749	6094	9738	8126		8601		4279
8925	7418	10843	6789	6666	9912	3068	6663	9837	9451		10524		5888
5622	6217	10061	7224	9736	10231	7940	6688	7262	8030		11070		4328
9827	6118	10275	8253	10044	7886	4348	6286	9568	7732		8142		8156
10155	7980	11659	12239	10174	7858	6175	5332	9882	7827		6914		7517
9889	6624	11264	7539	8146	8657	6371	5911	9436	6733		10145		4814
8215	7016	10778	7507	10486	10889	4269	6116	9585	7559		8842		4082
9734	6655	7551	9143	9774	10147	3872	6346	9758	8079		10770		5954
6470	6698	7883	6645	9354	11018	6855	7021	8187	7349		9632		3547
5900	7332	8269	8607	8202	10737	2760	6179	10043	7949		12122		4015
8382	7166	6575	10047	10414	10989	3570	6470	9643	6870		15613		3784
8320	7101	3445	9447	10233	8198	5982	6784	10719	7282		10990		3677
9164	7122	5438	8688	10377	7286	3201	7054	10310	7536		7787		6417
11640	5789	5923	10147	9096	7355	2833	6310	7244	7296		6997		7878
6838	5560	6359	7738	9673	11663	5339	6951	10341	8045		10416		8205
7144	7592	6253	7013	10468	12220	9052	5556	9768	7154		9123		6583
9040	8296	7547	5688	10464	11676	3284	5691	10110	6380		15475		7580
9663	7017	7607	10111	9539	11002	4152	6647	9982	7187		9974		10242
9929	6818	7045	10856	9161	10767	6414	6138	8094	7925		8636		6624
12180	7942	7664	9830	10375	9296	3270	6046	11147	8584		7121		8859
10172	6777	6886	10213	9682	9989	5559	6346	7343	8586		9802		9298
9266	6679	7811	10741	9093	7985	6106	5284	7546	7614		11463		6894
7891	7481	6748	11420	8087	9588	3179	6092	10480	8064		10616		6116
7806	6285	7615	9073	9134	11535	2842	6004	10245	8207		9949		7938
8302	6929	8242	10169	9249	11839	2735	6475	10295	8281		8974		6063
9443	6282	10011	10317	9131	11388	5750	6358	11528	7491		9489		12553
7582	6109	7452	13998	8666	9408	3357	6524	10314	7560		8598		5671
10192	8027	10833	8457	10249	8731	5103	5825	10594	7210		8076		8234
7102	6827	6233	7385	9306	10130	3509	6240	9541	6771		10329		8174
18385	5790	9449	6977	9106	9975	6258	6195	8614	7749		10614		10257
5668	6390	11302	6981	10726	10472	5133	7606	10188	7529		10213		13614
9284	7303	8942	6304	10330	9043	5838	6719	8509	7536		11956		11112
8400	7251	9912	7846	8767	11004	4044	5370	8098	7758		10567		8940
9675	7972	8620	5379	10878	11141	6072	6120	7726	7537		9079		9593
8192	6773	9300	9687	9518	9284	3954	7101	7163	7805		8282		8371
7575	5495	8125	9756	9349	10886	3837	6120	9472	7278		10776		7215
9748	5412	8733	12674	9218	10139	4126	7198	9564	8153		9311		7752
8527	6793	6779	9168	8085	9742	13102	6410	9658	7737		12051		12530
9725	6790	3518	6560	7475	9170	3984	7278	8173	7121		9619		6936
9763	6846	6419	5352	11061	7469	4894	6801	7391	6972		8636		8007
11375	7356	5912	7788	9186	10063	3106	6972	8095	4751		7334		7572
10648	7514	6912	9301	9388	9371	5229	6427	9284	6327		11350		8526
6982	8585	10886	12598	8700	10803	4141	7215	7755	7454		9781		7896
6138	6668	10720	10355	8798	10486	3009	6593	11266	7688		9030		7769
6271	6917	10206	7236	10982	10091	5153	6122	10199	8969		9427		7686
7734	5858	9654	7574	10204	7992	3501	6795	7626	8569		9786		7155
9079	6116	9771	6542	8638	12688	5079	6929	7242	7531		8057		13074
8922	5779	9444	6987	8067	10574	2705	6250	7232	8704		9715		8421
11189	6320	7913	7094	9717	9934	3696	7119	7069	6876		11462		6510
9346	6867	5894	9468	8818	9913	3740	6248	9816	7324		8351		13466
6786	6951	9772	13487	9730	7358	4194	6908	11010	8142		9857		9560
8018	7140	8460	8185	9758	9393	7396	5563	8800	8264		9278		12108
8281	5882	8070	9045	10949	11227		6327	10113	8248		15191		11107
7998	5890	6563	8606	7881	12054	5339	6990	9905	8320		10553		8205
8887	6942	6188	7213	9814	11432		7000	8095	7880		8645		10100
7505	6943	7845	6511	8998	10559		7401	9647	7173		7406		7660
8245	6167	5825	10122	9390	9314		6541	10964	7622		10723		6360
8147	6791	6690	11122	10501	9855		6465	8583	7773		11811		7657
11534	6638	8089	9239	8854	9763		7326	7104	7357		7241		7345
5065	3937	6944	9087	8893	9547		7206	8207	5093		9809		6959
8477	4390	6947	12841	8293	10339		4436	9684	6736		9385		7408
11087	4452	8369	7829	10750	7776		7095	9710	7137		8047		6139
9980	4477	9717	7964	9706	9478		6944	10007	6859		11406		7279
8218	4404	9282	6524	9329	10205		7163	9530	9122		8439		10255
5637	4887	8881	7764	10301	10613		7580	7252	7349		8263		7010
6372	7070	10733	9812	10758	10266		8162	6421	8599		8396		8869
8046	4916	7077	10373	8866	7643		6358	8379	8150		7383		7920
11133	4775	8517	9600	9718	8277		6334	10976	8574		8809		9455
10372	3859	5303	9257	9506	8484		6925	9457	8237		13176		9938
5675	5311	7957	14414	11322	8870		8157	11447	8226		10467		11228
8626	3853	6096	8325	11093	8294		6434	6430	6590		17255		6034
8439	5693	3587	10439	9610	10553		6781	7615	6606		8532		6229
5818	5221	6463	8407	7236	10221		6501	8065	8012		7193		6247
7486	4707	6721	8883	10670	8515		5873	9553	7987		5650		6187
9160	4913	6465	8878	10270	8899		6863	11309	8080		6858		8495
10533	6646	5701	7755	10125	8962		7191	9886	8068		9200		8731
8172	5110	5829	7970	9308	8005		7058	8248	8125		9022		5671
8612	5076	7073	8105	7318	9076		6437	8107	7396		8166		11370
9069	4804	8082	7466	15827	8612		6418	8784	7227		8727		6266
7302	9280	11094	7415	10631	8364		8202	10688	8491		14231		6022
9794	7943	10635	8073	8616	6725		6219	10000	7996		10393		7454
8563	7971	11818	6608	7211	7081		6483	8719	7512		8900		9530
7228	6973	11550	6556	10173	7741		6927	8211	7676		7882		6204
11768	5899	7817	7591	10017	8047		6558	8689	7572		9359		7868
9830	7024	9432	11532	16062	9071		8265	10048	7427		8402		7351
10484	5862	9022	9852	9428	9099		6756	8047	8108		5784		6358
10001	8775	8437	9958	10988	8838		12019	7367	8243		5918		7816
5633	7365	6129	8476	10900	7975		7618	10416	8442		11433		9412
5738	6160	7239	8802	9326	8171		6207	10318	7485		10112		5855
8511	6335	7898	9651	8196	7806		5827	8489	7001		9029		6402
12667	7300	6623	6154	11757	9518		7464	7299	6948		10682		7109
9425	6311	7214	8310	8738	9242		6896	9106	6243		9020		10100
7546	6450	6668	9928	10815	9045		5720	8829	6126		8336		7947
8965	6756	6833	10755	9388	7719		5932	8719	4873		10908		7263
6326	7389	6747	9950	9592	7443		6612	8385	6825		10554		15254
5024	6869	8375	10469	9715	7148		4272	7446	7163		8243		7871
7782	8112	10060	9836	10086	8454		4936	9658	8226		9185		14413
10271	6131	10775	8806	10161	7618		8667	9120	8155		9203		8898
9656	6640	11106	7645	9176	8382		7776	8311	8976		8565		7719
6582	7521	9888	6877	10910	8353		7001	10290	6880		7663		18498
7918	7216	9309	11351	9703	6647		7210	10856	6653		8513		10953
5108	4717	8886	8914	9810	8927		4181	7246	7061		9338		7423
9498	6767	10758	7727	10317	7975		8900	6931	7644		10461		6453
7326	6616	10660	8101	9839	8680		6148	8610	8081		7668		8280
9071	9652	10307	8375	10473	7055		5590	7767	8354		7078		7953
10132	4633	7563	6064	10000	8056		5899	7920	7687		7603		7525
15265	6842	7066	7021	9269	8396		7383	8989	7066		8240		9674
10370	7125	6336	16598	15259	8664		6548	8568	7433		13193		7634
10071	7218	6398	10410	10174	8703		7055	8382	7193		7835		8472
5155	7105	6944	10283	9334	8363		7832	7500	7343		11465		7519
8410	8115	9773	8017	9603	6735		6583	9808	7123		9785		7925
7069	5788	10211	7053	9750	6858		6720	9155	7107		8877		7560
6229	7888	10248	11702	8897	6917		7085	8361	6518		7641		7019
7831	8106	9272	9707	9626	6999		7851	9024	5165		6762		13263
10260	7418	8341	8570	9933	7160		6295	9413	5355		6641		6468
5820	7028	8702	7536	9685	6834		7951	9095	6530		10592		6524
6911	4409	8029	5930	7794	6909		7877	7514	6761		7686		6912
5546	8061	7287	8306	8707	7043		7112	9019	6838		11534		7436
7997	7180	6777	10191	9689	7712		6118	10172	8013		9640		6812
8433	7930	7777	7541	9682	7440		5888	8134	9316		6945		8841
9619	7205	9870	9402	9469	7218		7613	10301	9164		10700		7396
7602	7321	6657	6579	8986	6877		5800	10467	8662		13840		7489
8233	6261	7346	6206	9135	6876		5830	9176	6778		10953		6795
8193	7871	10329	6772	7562	7834		6680	7732	6877		9290		10376
8124	6190	11020	7947	9082	6498		5801	7709	6756		10979		8149
8786	7772	10015	5626	8837	6842		6680	7449	7639		7743		7945
11164	9795	6975	6620	8162	7164		6453	10419	7646		6421		6789
9580	6984	9415	7836	10704	7150		6522	10406	8372		9783		7454
6032	7676	5845	9351	6645	7733		6623	9729	8235		10801		7559
5930	7579	5601	4920	9666	8122		8112	9140	8354		9892		6875
8781	6603	4171	13118	11061	7530		6932	8770	7657		8635		7134
9006	5292	3852	6619	9886	7483		6159	8308	7995		11477		6653
8095	7304	5981	5518	11022	7321		7300	8394	8229		6343		6908
9687	5364	6517	6523	9790	6829		7583	10260	6702		8056		6668
5570	6723	5884	12045	11385	8558		8504	7809	7656		6411		6921
8280	6557	9618	8698	9830	8326		9576	7549	6914		9840		14766
7986	5961	10448	10832	8547	6857		6514	7962	8630		16330		7015
9156	6790	9056	6941	9942	9622		5070	8427	7235		8432		6710
5080	7298	10622	5938	7140	9486		7104	9416	5155		7269		6825
5760	6560	9472	8631	11737	9666		5764	9861	7473		7784		7031
8080	6588	9034	10398	11751	9320		8773	9611	7408		9165		7125
10342	5241	6609	9041	7922	8148		7748	7994	7764		7648		9422
10150	5443	7542	10652	7728	9237		6205	8876	8294		15573		6951
7513	6909	10056	7618	6968	8275		7433	8795	9113		10897		6619
5350	5823	8983	6901	12568	8748		4796	8328	9323		8463		10699
6742	5102	7211	5456	8586	8041		4840	8042	9391		8125		10612
5632	4989	8774	5125	6758	7357		4050	9263	7384		8351		9563
5778	5430	8967	4900	8050	7414		9281	7678	6854		9115		8340
10561	5857	8305	7268	7960	7493		7339	8516	8738		8786		9941
8605	3762	6417	6707	6161	6620		6265	10390	7818		9141		6640
6804	3745	7271	6434	7162	9093		5996	9782	7624		10154		8123
10442	3651	6236	8459	8939	8940		5533	9039	8112		10311		6894
7884	3874	3688	8202	8723	9082		6798	7079	7277		10747		6765
8770	4071	5747	9752	7218	8101		5881	8824	9235		8996		6413
7316	4407	6609	7862	9189	8048		6629	8553	8476		8944		7011
8779	4019	6278	6404	8102	8036		6548	10488	7508		6769		7378
6273	3943	6257	6655	8873	8094		5591	9982	7839		9403		13126
7459	4223	9275	9237	7353	8855		7143	7412	6749		10715		7285
9404	4064	8492	8495	7279	8982		6850	8623	7784		8626		7620
10310	4536	10512	6312	8468	7982		7330	8682	7877		7648		7400
11367	3823	6114	6686	8041	8749		5559	10617	9375		8283		9528
7668	3553	7729	8803	8013	7878		6690	6495	9614		11318		6260
7417	3745	6097	6857	7384	8628		6448	8347	7595		10472		7917
5473	3881	5638	15636	6867	7715		5758	10199	8850		12424		9293
6866	3488	8129	5817	8121	7887		6327	8622	7898		10096		7730
10374	4135	8778	6787	7287	7873		5242	7170	8612		11941		6513
11364	3864	9926	9868	8695	8412		7998	8195	8736		10053		6288
8977	3965	9295	6032	9275	8057		6444	7695	9374		10476		7406
6021	4123	9415	4960	9243	7978		4708	7704	9302		8905		15178
7695	4416	5609	9924	7230	7962		4409	8084	7635		8333		8646
5669	4394	8264	7455	8942	7757		5707	8758	8257		10593		10423
5893	4737	6687	7814	7898	8647		5242	8462	8248		11677		9673
11014	4180	7583	7786	8804	8837		4824	8075	7718		9024		9364
8009	4852	8901	7515	7294	8971		5318	9992	8266		11512		7318
10334	4359	8336	6983	9777	8982		6898	6541	7654		12770		6764
8143	3737	4157	6193	7606	8526		5901	6383	8499		8093		10320
10591	3977	5609	7373	16382	7318		5831	7596	7778		7710		7734
8930	4363	5709	7757	9955	8629		6199	8662	9229		9615		6605
7522	5295	6577	4823	9091	9038		5619	9136	8209		8975		9068
7709	4849	6505	6125	7515	8865		4398	7354	8610		8255		6656
7575	4134	7356	8095	7253	8069		5875	7543	7504		8952		8035
10307	4558	9285	5932	16358	8177		5786	8833	7170		8761		8493
7902	4396	7844	8444	9283	8246		5626	7982	7235		8834		7425
9322	4198	10178	8580	7304	8848		6849	9161	6989		10213		11028
8574	5308	10366	6325	13190	8833		5320	10361	6659		7430		7814
8705	4311	9548	8009	7624	8689		6314	10413	6550		12986		7703
8226	4194	10790	6702	7342	9163		5083	8820	6447		9983		7137
6251	4792	8512	6031	7163	9483		6075	9051	6155		9069		6546
6498	4745	8929	5652	14301	9200		6200	9563	6076		9213		6714
9778	4932	7396	7207	7576	8940		5601	7384	6484		7515		14223
8445	5369	8815	5808	8360	9361		6142	7700	6899		9414		9533
7910	5465	7906	8133	8173	6332		6224	8327	8874		7067		6510
8861	5356	7663	7661	8412	6556		5708	8412	8986		11349		9789
7334	5919	3529	8632	7878	9237		4521	9037	7970		10139		7695
8000	5972	5797	7110	8274	8958		5475	8380	9385		8600		12469
7478	5330	5756	5767	9142	8537		5729	9413	8618		8390		8298
7103	5531	5967	7679	8874	6591		5653	9260	8132		9791		9375
8558	5876	6097	10917	7587	8915		5798	10091	8414		9839		9311
12094	5772	7723	5569	8162	9393		5846	7350	8005		9437		11844
8901	5666	8794	9485	7511	8683		5113	8326	7982		11265		6795
11478	6183	8259	7844	8264	8741		4957	8517	7742		11224		8749
7723	6837	9267	6671	7833	9560		4584	10221	7306		11075		11089
6905	7663	7739	5581	7829	8555		4745	7461	7544		11205		7269
7134	8306	9929	5859	8327	8828		4987	8099	7626		7202		7831
7444	7830	10241	6332	9021	8792		4548	10206	7003		10029		6748
7136	9714	9847	6582	8190	9509		5418	8957	7592		9564		9961
5350	7193	6498	8130	8426	8518		5572	9166	6853		6675		9008
8890	7912	9412	6642	8284	8961		6402	8598	6876		11005		6820
8863	9505	8991	5479	8099	8453		4194	9478	6793		10679		8763
8268	9358	6780	7070	8821	8716		6671	9154	6779		7587		8049
5087	8137	8448	6472	9492	9279		6583	8977	6564		7240		13106
8680	8170	7367	9305	8202	9715		4830	10552	6599		10829		7290
7402	9373	4193	8418	9609	8620		5871	10448	5210		11575		6795
7466	6669	5435	6433	8107	9307		5830	10889	7401		8180		7682
9160	7922	5663	7964	8903	8599		6083	7401	9297		7854		7165
5108	6636	8508	5111	8208	7086		5610	7394	7660		6977		10786
8801	7292	9169	6143	8185	8591		5061	8121	7756		10913		10778
9599	8938	7973	9924	8010	8512		5464	7932	7319		11066		9692
6693	6889	7025	7061	7640	8641		5502	8988	9631		9268		9776
11298	8597	9377	8986	7569	8643		5369	9608	9146		8793		7473
7730	6880	9402	7152	8723	8359		6421	8165	7800		8263		12043
5827	9344	8630	8536	8537	8486		6258	11310	9629		9318		7103
8090	7676	8555	8444	6623	7729		5091	7812	8628		10298		8675
9718	8382	6384	6830	8545	8284		6110	7717	8379		6563		7476
7410	9453	6721	6041	6661	8365		6141	8891	6869		10428		8104
9083	9588	7045	5919	9321	8143		5428	8629	9517		7695		7729
8147	6783	8596	7046	7773	8355		6031	9826	9251		7068		9667
11200	6968	9580	9919	8235	8334		5697	10333	7896		9919		7568
9488	6943	8194	7030	9902	7846		5491	9775	8057		15160		7195
9037	8110	8999	5680	9035	8230		5501	8604	7073		12997		10339
5894	6532	5697	6292	8301	8768		5710	9712	9894		9452		7574
6192	6423	8372	6780	9045	8597		7601	9285	7581		9533		7731
8240	7147	7619	6576	6852	8490		5316	8414	7849		6428		9590
8235	9380	6277	7333	9298	8437		5688	9725	8026		9052		7757
9632	7781	7215	7461	8089	8980		4864	11291	6884		7734		11476
7896	10537	8475	6873	7682	7173		4961	9688	7119		7326		7616
10533	7413	8610	7653	9915	7016		6117	9777	6675		9245		8382
8576	7743	7877	9123	10181	7834		7463	8850	6562		13825		8198
10450	5906	8003	6712	7426	8723		6699	10406	6463		7243		8987
6493	8649	6653	5350	7895	7827		6231	11822	6351		8128		7543
7966	8656	2952	9255	8271	8877		6135	7603	7280		8771		8833
7606	6983	3920	7711	7395	8358		4190	8554	6498		12342		7152
7325	6552	7463	5321	7682	8574		5453	7990	7944		7699		8930
9806	8289	6896	8542	6972	7663		6596	9493	7630		9563		6492
11084	9720	10068	6946	8207	8574		5932	11519	7819		9094		6451
13318	7824	8141	6601	6735	8440		5735	9545	9053		9230		8119
5595	6534	10384	7197	6920	7756		5187	7271	8876		9244		9018
8293	6364	9731	8575	7262	7553		5197	7085	8631		8001		13526
9973	6143	7635	6774	7189	8802		7533	7664	6673		8222		8862
12553	7011	7857	8088	8420	8217		6500	8555	8415		7729		9845
11425	5769	9444	7487	6975	7931		6621	8780	6860		11504		8178
8106	4537	8215	9947	6926	7480		6206	10578	8629		8791		7953
9767	4606	7480	10288	7726	7520		5230	8572	8172		7994		8827
9322	5116	5631	8329	7261	7566		6133	9547	7880		7146		9836
11530	4177	6047	5990	7083	8750		6166	8115	8385		7915		10586
5150	4580	4943	6865	7296	8906		6113	8805	6851		9777		9110
8985	5158	5279	6894	6842	7307		10518	9280	8136		8216		5218
7786	4701	6320	6454	7518	8863		10184	7167	8333		8358		7267
13998	4486	7747	5781	8212	8835		5476	7081	8338		8960		7135
9509	4868	6758	5094	9405	9122		6223	8753	8500		7413		9662
10714	5433	5915	7642	7211	8669		8068	9049	7624		8558		12450
9034	4923	8912	6788	9450	7462		5889	9445	7716		11583		7932
12041	6092	9746	6664	7975	8142		5654	7441	6915		7349		7940
10974	5227	7678	7892	9774	7116		7441	10030	8086		9136		7697
5653	5537	7774	7337	7138	8045		7053	8818	7766		9521		12150
8006	6102	9388	11504	6900	8367		6318	8329	6352		7245		7371
9920	7041	8559	7472	7114	7882		8010	9202	7867		9400		7509
9572	6331	8541	9856	8412	7919		6227	8827	6787		9758		9210
8701	6338	9020	5835	7326	7987		5544	7499	6514		9532		9185
12408	6508	8453	7821	9562	7730		7908	7017	6147		10050		9226
8910	7812	7440	10875	8719	6928		8197	7279	7282		8605		7140
9802	7519	5479	6401	7162	8161		6302	7398	7742		11289		7130
7608	7691	5286	5349	6872	7947		6067	9703	10518		9397		9812
10346	6580	5839	6145	6854	7816		7066	9157	6596		8333		11435
8308	7959	8474	7494	7702	7172		6481	8346	8886		7253		6839
10683	7363	8676	9775	7628	7112		7384	9137	6721		9298		9625
8302	6617	8767	6258	9127	8747		6963	9053	8324		9497		8772
12508	7181	8868	7211	10267	7883		6266	9204	8595		7901		7098
10228	7112	7318	7354	8140	8019		7775	9083	7917		9654		9592
8861	8789	6467	8641	9462	7987		6649	8997	8266		7059		6743
11444	7319	7586	11846	11415	7744		8118	9143	7723		10774		11077
10727	10051	3995	7374	11441	8178		9780	9289	8350		10243		7812
9291	6994	5340	7905	10050	7856		8752	8362	8796		7809		8265
9692	6420	5693	7994	7954	7427		10642	7885	7818		6695		9875
10458	9281	8317	5585	8634	7217		5661	8741	8207		7842		7305
10312	7822	8427	4962	6358	7511		6568	9296	7297		10877		7497
12667	8210	8056	8619	6249	7052		5734	9274	7691		9899		7312
7943	8476	7449	10304	7569	6864		5774	9124	7051		10520		8602
9932	8960	6887	7763	6786	6357		7095	8854	7836		6710		7741
9765	6749	6664	7072	7830	6381		11130	7798	7377		8336		10079
10670	6536	4156	8921	6976	6215		5938	8551	7392		8863		20061
9362	6492	3903	6564	7699	6841		7582	7954	7056		8948		7561
7528	8493	6899	6723	7466	7070		4879	7866	7094		7414		14580
9576	8241	7556	4728	6563	6843		10076	8000	7035		7293		6496
9654	7574	7080	6838	8002	6295		7554	11091	6900		8963		8768
7079	7926	7771	6132	7937	7541		10791	8501	5894		8389		15439
8182	7247	6025	6012	7813	7336		6233	8591	7698		8738		7928
7170	7395	8001	7888	6574	6924		4867	9171	8288		9287		6342
10075	8444	3399	8528	7260	6403		5350	8709	9931		7412		8047
12343	6793	7560	6207	7486	6874		9009	9479	9763		9502		8264
12102	7916	7719	6744	7605	6464		9181	7719	9463		8483		8372
12927	7103	7365	7189	7590	6576		5879	9595	9386		9228		6962
8214	7374	4383	8821	7943	7266		6893	8952	10001		8927		6891
10748	7145	5582	9222	7987	6948		5865	7122	6542		8774		9828
9296	8102	5815	9549	9144	6773		6029	7766	8104		9134		8313
8112	6172	4319	7216	7178	7607		7598	8004	8214		9096		7597
8289	7801	7105	8943	9713	7481		7392	9011	7969		8019		6719
10098	8362	7428	9871	7467	7292		6071	8271	8262		8237		6409
14048	6305	6518	7317	6937	7751		5775	8580	8370		10020		7097
7486	7745	6343	6983	9326	7336		6485	7547	6843		10448		6306
5567	8631	7003	6060	7398	7065		5852	8102	7637		7908		6428
11776	6533	3753	8962	9581	6911		5648	6956	7678		7828		5630
10794	7331	5352	8619	7256	6624		6223	8800	7102		9317		6828
11647	6552	3848	6405	7647	6451		6070	9464	7113		8319		6999
7642	6874	5251	9679	6710	7047		5140	9442	7477		7656		8813
8500	7667	5400	12387	7531	6572		9831	9536	7304		7177		7410
10103	7432	5603	7281	7559	6128		6275	10020	6687		8947		6225
11732	8218	5403	5404	6981	6340		7902	8145	8196		7022		9271
10116	8177	6891	9230	9560	6012		7639	7473	6411		7232		6793
9894	6975	6099	10980	9465	6802		9550	9297	6386		9023		9380
7662	7762	6343	6320	9418	7080		7158	9229	5271		10843		9113
9350	8742	7472	7476	7598	6142		8768	8759	5776		7372		8215
8622	6978	6950	8249	8730	6789		8190	8638	5787		9032		10783
7826	8405	6871	8725	6282	6904		6765	9639	9267		8022		12464
14892	6985	6478	7947	8872	6855		7039	9644	8323		9549		6508
11746	6420	3861	6556	6711	6247		8210	9144	8300		10373		7384
7550	10013	5595	8447	6799	6358		7079	9004	9423		8869		11248
10165	8422	5921	7772	8296	7167		5423	9574	10073		10953		6189
12075	9417	6496	9265	8260	7540		5298	8425	10642		6727		6235
11858	8406	6737	8727	6570	6872		7650	8821	6265		7596		7759
10448	6688	6503	8206	7566	6968		7263	6730	8432		9475		6987
7304	6863	4395	6152	9098	6970		6821	8775	6706		9812		6250
13678	7453	6386	6351	6725	5929		6403	8387	7479		11558		6973
4746	7172	6907	7564	7250	5944		7018	7028	8100		8394		6843
7942	7441	5397	6887	7371	5964		9108	7192	8320		9871		9011
7878	7373	6346	6845	7710	6698		10221	7474	8355		9264		8978
8891	7948	3472	5811	7487	6507		6881	7240	7718		8736		9756
13198	8278	5240	8201	6378	6159		7014	10347	7502		9686		11386
10379	6853	5483	6034	8738	6072		4385	7489	7388		8550		8068
11572	7797	5767	7752	8992	5859		7097	7958	6924		8808		6315
8798	9363	5353	7643	6422	7092		6987	8718	6999		7147		6730
8588	7222	6817	6698	6969	6527		9479	8794	7184		8499		6338
8351	6501	7409	6995	7507	7052		10079	6802	7054		11104		8312
11053	7911	6534	9548	6851	6858		6110	10379	7148		9111		6502
9028	6875	6823	5977	7395	6014		8451	10709	7962		8685		18617
6343	7080	5318	6264	7174	6354		7499	8252	6732		8447		10848
5334	7288	6433	7225	9116	5815		6322	8857	7134		7840		19543
8723	7963	6564	7725	9530	6032		8502	8187	6177		7810		10435
10106	7425	6138	7961	8907	5949		9558	10191	5468		10834		7594
8368	7443	6694	6473	8919	6082		8505	9144	6690		7835		7329
15830	8127	5998	6407	8722	6436		6265	8125	9312		8030		14252
11670	8674	5267	9520	8204	6067		7662	7893	9867		7450		7230
10421	6417	6098	6110	8537	6272		6787	9709	9823		8310		7349
7983	9299	6828	11779	8598	6965		4537	8962	9575		7118		7738
9547	6962	7031	6077	9926	5742		7103	9215	10830		7113		8727
9420	6529	3656	6503	8287	6393		8030	9018	9562		9001		12058
10490	6102	6162	7165	9991	5863		8829	8576	10616		9363		7420
11103	5880	6725	14635	10110	5951		8708	8750	8464		8892		13297
10845	4722	5506	5487	10238	6803		8479	8096	8314		9237		17286
8077	4834	3910	6839	10214	5235		7107	8457	7232		8716		9388
7327	4944	6660	7214	9729	5995		6225	7004	8199		8127		6574
11478	4379	5961	6113	9346	6519		6677	8178	7813		7750		7124
10968	4460	5396	5865	8467	6536		8064	8861	7267		9566		9089
11430	4340	5487	6206	9620	5525		7271	8094	7178		10273		7274
6783	4252	5867	6403	8520	6038		6934	7731	6767		8472		8608
11126	4786	4101	5868	10368	6356		8933	8739	7489		7903		16660
11138	5084	5655	7809	11242	6878		8014	8594	6999		8582		6898
9944	4531	3613	6408	9381	5551		8094	8535	7290		8234		7416
9650	4603	3813	6475	9082	5593		4982	8965	6990		6758		9337
7150	4422	4017	5823	9591	5131		7233	9231	6760		8732		11898
7154	4375	3905	5752	8161	6139		7738	8220	6683		7893		10792
10063	5367	3887	7014	10348	5464		8212	9121	8484		9166		6561
7178	4023	3747	7807	10641	6521		8091	8157	8266		10169		9450
8770	4052	3926	6502	9501	5768		8266	7671	7930		7196		7355
8101	5148	3746	4972	10419	5431		9439	7777	8944		8503		7520
9463	4305	3869	8262	10244	5557		5768	9205	9860		8862		10188
9656	5211	3762	6059	9948	5454		6472	7618	9634		8740		9350
9667	4152	3904	6902	10425	5355		6841	10326	9866		8694		11415
9498	4311	3915	5766	9805	5784		6002	9649	10080		8454		6469
10852	4932	4330	7852	10120	5729		6972	8621	6480		9798		7102
16101	4081	3487	8209	9902	5968		8882	7746	8280		7189		7146
10894	6657	4595	6999	10690	4009		8142	8504	7892		7398		8050
8427	5771	5736	8504	9990	6654		5154	8964	6922		8539		7229
11154	7437	5743	6667	10765	5793		5693	8199	7831		6788		10308
6537	7854	4574	5614	9242	6113		6571	8278	6815		7255		11300
11179	5646	4587	6355	10960	6168		7063	8933	7335		8084		9679
7661	5671	4230	7580	9822	6014		6734	7794	7352		9406		6054
7768	6790	4173	5635	9078	6188		8068	7782	6585		8477		7863
7285	6836	3993	9519	10823	6653		7741	8154	6883		7956		11081
10463	6575	3907	7198	9885	6116		8054	8265	6881		8030		7556
12141	6478	3764	7611	11252	6527		10173	8309	8118		7838		8619
11734	7033	3792	6864	10478	6142		6950	8538	8607		8722		10088
6482	8693	3791	13290	10977	6334		7990	9443	5515		6917		7842
9306	6453	3026	8290	10300	6992		7877	8772	8818		13873		7092
13422	6753	4385	6309	9626	6239		5686	7276	9676		8385		7930
10280	7018	4260	5397	8502	6126		7006	9011	6174		6651		7181
12207	5886	3364	6569	9919	6291		6586	8496	9279		7433		7391
9706	7398	3649	7970	10794	6036		7146	8136	9190		8027		8678
7842	6364	2744	6582	12001	6169		7906	7965	7950		7132		7031
10960	7063	3785	6733	10742	7478		6634	9113	8347		9875		8241
7899	4151	4583	7671	8622	7115		6225	8447	8127		8467		8762
7821	4295	4591	6599	9842	7141		6542	11284	6896		7345		7925
11061	4703	4199	6113	10203	6101		7769	7846	7187		7742		6764
10633	4179	4275	8414	10318	6029		8171	8666	7308		6688		7899
11294	4662	4744	7587	11150	7668		8182	8057	6552		8774		9012
11923	5004	4811	7676	9497	6173		8093	9332	6549		7619		7064
13300	4526	4335	6929	10966	4908		9630	8345	6079		14289		8969
14072	5085	4573	6885	12065	7321		8907	8306	6217		7548		8157
11287	5454	4560	7141	11005	6948		7246	9728	7310		8599		7182
8125	5138	4526	7337	10214	7355		6524	9187	7177		7523		6437
8336	5149	5191	8208	10334	6968		8014	9490	6930		8080		10065
9814	4440	4791	6474	9928	6330		6284	8670	6919		7573		16357
8358	5720	5162	6747	10542	7422		8354	10036	8232		9595		9416
7466	5109	5355	8824	11542	6604		5912	8357	8133		7190		9979
13472	5066	5655	7604	9728	6745		7442	9647	6157		7495		10904
6669	4410	5333	6307	11542	6512		8651	7384	5746		9727		8763
5468	5821	4478	10016	11090	6469		7098	7734	5592		7585		8750
8462	4469	4348	8272	10196	6689		4959	7760	7385		7741		10875
7412	4802	4810	7089	9956	7486		4940	9346	7703		8643		8309
13066	4629	5093	6771	9010	6247		7348	8971	9771		13979		6976
7722	5173	5616	9719	8578	7307		7108	9862	8909		7744		7190
8535	4548	4336	7886	9894	6545		6421	7734	8828		10341		9225
11829	5315	5040	8851	10275	6635		7454	8185	7771		7118		9903
10160	4803	4949	6498	11143	6803		7868	9116	9458		8219		8316
12498	7752	5084	7712	9007	6452		7389	9316	9265		6941		7212
13042	9590	5297	10753	10194	7852		7353	7348	9578		6706		8264
7736	5427	4272	8007	8294	7056		5621	7563	9485		7113		7598
10467	6377	5178	8548	10291	6760		6268	8512	8038		14070		11480
11324	4882	3891	6456	10617	7261		7448	8397	8281		7200		12003
15072	4943	4335	7007	10502	6926		8304	7956	9386		9716		10203
8048	5519	5053	10252	16500	6635		7203	7713	7919		11682		9076
8029	5696	4005	9830	8503	8225		6952	8642	8342		8937		7240
6938	6220	4731	6558	10398	8719		6540	9535	8724		10977		8094
8275	6302	4547	10916	11077	7292		6791	9597	8656		10404		9613
9831	5937	5129	10596	10443	6689		4430	7379	6924		7233		10616
13946	6167	3796	5577	11134	6108		8511	8497	7013		7870		8287
18091	6188	4305	8457	8965	6115		7234	8741	7706		7417		8035
7578	6348	5165	9210	13770	7722		10059	8535	6541		9464		8741
6892	6652	5133	7199	11077	5833		7528	8555	6368		7999		8512
7602	4426	4295	7925	11856	8034		6337	9289	7287		7763		8090
7034	4391	4566	7866	10762	7368		8481	8473	6714		8550		12504
8510	3875	4716	7471	10006	7376		8720	9107	6630		7629		8162
8513	4732	4584	8746	10909	6064		8653	7663	7696		8703		12051
20290	4063	4672	7071	10137	8357		9366	9294	7539		8434		9418
16872	3709	4663	9812	10630	7223		6501	8980	8082		7749		10189
17357	4430	3898	8247	10599	6070		8718	9633	6800		7456		7533
14170	3926	5045	10269	11763	6258		6966	8522	6706		7114		7799
7178	4561	3884	6468	10497	8068		6632	8340	6910		7947		8002
7462	3913	4255	9754	10998	7990		6923	8446	6355		8314		7348
7936	3810	4224	11169	10127	6757		7916	8359	5410		7546		7849
10254	4138	4999	9095	9417	6994		7564	8793	6627		7784		8702
12894	5112	4503	6745	10452	7631		7789	8874	7721		8313		7645
13842	4234	5164	8576	11097	6481		8208	9715	8989		7740		9465
12354	4587	4786	6082	10636	7090		10122	8360	9016		8140		8385
7154	4547	4232	7780	8497	6125		8911	8318	8362		7882		6716
8005	4120	5127	7510	11514	6388		7376	9349	10227		7305		8166
12737	3671	4694	7108	11559	7891		8048	8541	10423		6995		15158
8646	3655	4838	6701	11866	7492		6454	7410	8266		6809		10141
8234	4284	4896	7486	11045	6965		6714	8344	9387		16629		8180
8054	4424	4317	7013	11229	6997		8443	8358	8204		9503		7203
7118	4349	4591	7234	10117	7581		5752	7987	9200		11771		8775
8785	3863	4532	10476	12931	7346		7600	8229	7918		9385		10881
10192	4366	5570	6601	12794	7625		7578	9220	6743		9583		7709
6579	4099	4058	9054	11393	7965		9547	9939	8095		7659		9020
6205	4095	4368	6949	11335	7476		5677	9232	6956		9834		7445
6894	3657	4497	11982	12627	7015		7108	8714	7375		7931		7559
6860	4013	4684	6284	12634	7440		6448	8410	7865		8450		8195
13673	4028	5303	10541	11675	7069		8817	8496	6853		10420		7232
11454	4297	5331	6186	10861	6319		7246	7808	6139		12270		8092
10654	3609	4391	5862	12094	6477		6057	8189	6346		15706		8775
7350	4407	4426	8774	11207	6484		7706	8910	6099		11154		12113
8301	3759	4363	6410	12350	6552		8558	9311	6681		9752		9712
5441	4125	4697	11603	10739	6683		8852	8981	8272		11238		12567
6302	5391	5271	8657	9836	6060		8778	8369	7072		12493		8837
7649	4323	5528	7617	12699	6611		7911	8791	8736		10033		8930
10192	4467	4376	6169	12806	6836		8082	9242	6944		6609		8194
13065	4936	4297	6279	12872	6860		6767	8553	8479		13196		15237
10000	5175	5007	8374	10053	6851		6405	8870	7887		9255		17721
10458	5205	5293	7130	11420	6772		6989	8902	7706		9620		8426
7299	5626	5139	8738	12060	7299		7987	9881	9479		10414		8663
7866	4901	4644	7124	9822	6936		8258	7396	9674		9109		8289
7830	4557	4383	7384	11401	6001		7554	7752	8131		9282		8545
10581	6334	4503	9338	9948	5925		8370	8399	7973		7411		7226
11666	6157	5863	8699	11070	7211		8066	7749	6801		8967		10128
6883	6404	4813	7031	11238	7319		7994	8736	6349		9784		7854
12992	5667	4509	6750	11559	6758		8176	10242	7724		9368		12897
7830	6800	4301	5934	12497	6914		6776	9313	7447		7328		9801
9150	7605	4154	10547	11357	6871		7517	7028	6691		8624		8138
9202	7064	4524	9020	10958	5498		7875	8411	7167		7325		8899
10392	6376	4686	10523	10127	6863		8349	8373	7530		11174		24142
10133	8279	4007	6425	12451	6827		8751	8395	7484		8826		8093
7597	6042	4663	8244	11902	6898		8567	8477	6832		9779		7462
11238	8164	5212	7097	11034	6735		8982	9213	6599		9861		12775
12150	6803	5577	6082	11248	6911		8018	8435	7151		10534		8701
7551	6276	4656	7020	14892	6950		11572	8705	6287		11396		8240
15274	7439	4050	6269	8915	7189		7739	8098	6642		7467		7896
8016	6164	4630	7108	10646	6873		8024	8135	6662		11665		11955
8112	7997	4540	7540	12126	5787		6499	7781	9872		9807		11624
8457	7105	4824	7203	11354	7061		6745	7999	9279		7595		8138
7348	7757	4659	12773	10236	7428		4715	8156	8864		8154		11297
7558	7230	4590	6272	12086	7137		6695	7827	9322		9042		11195
7047	6415	5360	6377	15322	7304		5940	9070	7714		10255		9912
8195	6257	5449	8001	11422	6803		6198	8461	9540		9961		8699
11264	5580	4972	12625	11011	7309		6101	8793	7842		10041		5473
7984	6101	5518	10659	11033	6803		7674	8190	7975		7576		9194
8180	5973	4737	9034	11772	7168		7367	7846	9539		8266		8098
7699	7096	4402	6749	12866	7210		8183	8474	8578		11767		6743
7680	6634	4812	6222	11809	7381		8665	7935	9292		8922		8720
9424	5513	4718	6382	13802	7889		8639	8711	8536		8944		9679
9689	4763	4978	7870	14525	6821		7076	9023	6509		11050		8294
7463	5067	4991	6964	15157	7063		6466	9629	6786		8322		7644
13602	5884	5045	7365	13661	7260		7236	8892	7063		8679		18569
14330	7215	4725	7833	10831	7262		5856	8352	6258		8527		10533
8227	7175	5417	7602	15137	6869		7886	9595	6080		11670		7114
9333	7418	5096	6816	11155	7475		6749	9244	6314		9096		7761
7598	5805	4599	7013	14494	7415		7828	8557	6327		13971		12137
7079	6730	5933	5903	11510	7076		7555	8372	6699		11606		11084
6944	6333	4457	7430	15020	7150		7582	7949	6910		14909		8480
7205	7425	4472	7629	14368	6789		8280	8669	7040		10394		7348
8569	6618	5569	5862	11561	7529		7253	9454	6819		8022		8045
7410	6993	5792	7193	11372	7378		6394	9212	7616		14416		7417
10997	7183	5336	8145	12657	7258		8829	8947	8969		11246		9779
6634	7936	5564	6907	14691	7841		5588	7845	10524		15391		9121
12778	7496	5192	6483	15809	7796		8610	8437	9993		11111		6881
8749	5838	5163	10949	13039	7671		7115	9612	8300		7757		8468
7238	7122	5186	8910	11622	7694		8644	8973	7062		10927		10512
7140	7373	4365	14530	15191	6944		6508	8643	7068		9909		7167
7461	7565	4527	9774	14434	7318		8542	9085	7291		9278		9582
7001	8370	4878	7854	14401	6161		8743	8703	7453		10705		10708
8278	7339	4426	5753	13225	7067		8089	7778	7127		13195		7200
12094	6968	5042	7977	12887	7271		7805	8673	6961		8339		23478
8991	7371	4809	8000	13162	6762		6037	7424	6519		11906		8950
9346	6980	4749	7885	10408	6817		7656	7660	5808		8164		12228
7717	7792	5070	6839	14843	7435		5601	8763	6424		17927		15868
9494	7265	5201	7330	13134	7010		7782	9862	5846		12633		11076
5995	7376	4486	7570	13098	7037		7147	7477	4886		12126		10382
8670	6336	6938	6081	11947	7493		7912	9199	6512		10548		14805
9489	7017	4678	7561	14609	7018		6494	7795	6452		9899		9411
13435	8104	4800	7146	10506	6945		8674	8386	8870		7483		7772
6978	7160	4558	6243	11596	7284		9596	8031	7764		9971		16348
6898	6962	4630	10309	10548	7209		9396	8137	9032		8123		10421
7917	7093	4721	7852	12966	8210		6920	8804	7150		8659		8143
7269	9849	4779	5648	11509	7103		6814	9083	9236		10737		13098
11240	7012	4334	6991	13060	8710		7190	7911	8111		15980		12704
8258	6642	3987	7752	13354	7626		6812	8176	6917		10290		8310
7044	6900	4769	7067	10068	7718		7917	9426	7506		8213		8713
6710	6844	4546	8615	14401	9023		6385	9146	8948		11531		7378
9062	7691	4739	8921	13958	7850		7892	8662	8484		9883		8812
10487	6217	4550	6294	11932	7764		7985	9071	6323		8401		8928
7316	9233	4382	5693	14238	9150		9330	8431	8353		12036		9732
11023	7277	3780	7537	12382	8974		8253	7742	8068		10668		7711
7630	7827	4512	6229	9781	8519		7306	8052	7948		14465		8214
15019	6820	4609	5704	14468	7059		7936	8352	7327		7733		11741
7331	6758	4507	7095	9975	7634		7859	8782	7313		8097		8945
7930	7041	4544	9476	14478	7066		5570	8968	6918		10275		8136
7217	6563	4476	8325	14446	8724		7028	7883	6337		14376		8162
8042	7604	4874	9693	10225	8309		7343	8309	6743		10618		7323
7053	6894	4698	16015	15661	7238		6487	8273	6787		10069		10453
7669	6626	2982	6890	16462	7708		6047	9215	6697		10224		10416
7763	8192	5314	8970	12238	7345		6858	8674	6610		9094		10793
8471	7251	3610	7565	15655	7731		7023	8469	6631		9455		10794
6780	7574	4386	7547	11142	7961		7294	7820	6555		9382		8712
7595	7913	4897	7414	15222	7590		7423	9086	7117		9107		7297
7934	7412	5049	10948	14698	8101		6538	8585	6614		12347		6694
8822	7196	4662	9514	16847	7759		6401	7872	6282		9775		8649
9788	6870	4448	7133	13136	7203		7926	8615	6262		17276		6954
9317	6734	4472	9771	9746	7193		5763	8484	6069		15425		8373
15983	6882	4735	7460	11926	7232		7657	8677	5947		15762		10821
15407	6478	4861	8147	14089	9193		7003	7012	4709		11643		8511
7298	7088	4285	8106	15972	7452		6716	8721	8610		9706		13788
16900	7275	4368	8559	12422	10052		5960	8216	7024		7502		8334
10550	6510	4180	6172	12636	7681		5763	7802	9206		8632		9496
11460	6583	4878	10569	14480	8224		7884	8684	8447		11618		9681
7942	8256	4743	6796	14646	7379		5778	8741	7062		16347		10854
7816	6488	4959	10888	11071	7330		8474	7034	9171		9705		8781
7641	6396	4274	8501	13442	10252		6675	8180	9649		14675		7806
12998	7367	4722	8214	17333	9661		5923	7516	8196		14496		8562
13910	6898	4803	9000	10710	7623		7491	7545	7871		7495		8523
6930	8946	5042	8111	11676	7528		6227	7807	6202		11160		9521
9131	6293	4124	8547	14076	7758		7305	7724	7032		9488		8058
7671	6823	4292	6709	10716	7765		8212	9725	6925		10188		7797
7527	7925	4389	7611	18308	7689		5943	7858	6984		12025		6663
8295	6531	4772	6214	16290	7763		7744	7897	6822		7548		8947
7486	6075	4847	6417	14888	7982		5144	8186	6652		6445		7372
6838	6045	5068	6835	15926	7788		6306	7515	6448		10755		9121
9749	5920	3995	6425	18021	7698		5707	8467	6335		13897		11086
7034	4240	4417	9021	14889	7145		6019	8479	6202		10417		10609
7070	4336	4950	6646	16275	8000		10647	8554	8171		11814		10847
11674	5318	4772	11945	12453	7919		7981	7932	7058		11620		7767
10532	5353	5482	6322	15084	7625		7816	7657	9185		9607		7563
10064	6358	5025	9210	11004	7342		6910	8377	10021		12143		9350
6407	6129	4268	9493	11150	7441		5774	7817	7486		10283		9556
8522	5919	2504	6209	15242	7455		5572	8361	9974		10130		12603
10346	5992	4078	7330	14258	7269		6923	8487	8017		10132		8777
14597	6431	3889	6355	14362	7471		6092	8271	9925		9590		8053
7471	7688	5037	10313	10909	8121		6556	8358	8138		10306		9816
9100	6782	3763	7589	10878	7676		5526	7968	8563		9333		11605
6970	4550	3665	7549	10742	7466		6893	7934	7010		9978		9100
8114	4597	4181	8125	13707	7772		7319	8129	10869		10554		7935
8136	5270	4904	6518	13445	8334		7680	8063	11502		10894		7389
9087	4052	4860	6603	12855	7884		5057	8242	10381		9859		9079
7186	4373	4590	6672	14220	7724		5719	8023	8822		10815		7101
7727	4924	4174	7896	11242	7322		7386	7448	8687		15193		8049
6578	5069	4506	6429	12148	7988		7262	8678	8771		8014		7544
11557	6430	4249	11193	12097	7492		10520	8612	7715		8203		9716
10416	6579	4457	6969	10909	7437		6820	9164	6547		5505		8047
7526	8096	3990	7857	11466	8082		6478	9264	6739		8630		6602
8319	6102	5163	6465	9832	7144		9448	8616	7102		11648		9041
6349	4846	5193	5790	11583	7433		5374	8437	6827		6640		7826
7214	4510	5245	6120	10422	7847		5615	8385	7032		8367		7035
8474	4687	4982	5693	10085	6875		5704	8390	6653		8026		7694
7694	3426	4620	6425	10486	7466		8486	8927	6214		8097		7087
7772	4387	4461	5824	9787	7548		5009	9128	4762		8214		7290
8235	4807	5192	5992	10351	7987		6890	9117	4618		8051		7386
6938	5540	5147	6331	11682	7996		4740	8606	6351		12746		7491
7846	4161	5262	6283	11306	6947		6605	9344	6712		7929		7274
6201	3884	5471	6857	12814	7624		5953	8421	7248		6098		8041
7146	4870	5563	6475	10101	7988		6989	8352	8621		5341		12296
8499	4497	5406	6097	9374	7617		5420	8293	8150		6283		7417
7978	3947	4906	6006	10746	6897		8460	8494	7316		7148		9119
9932	3971	4954	5534	11318	7376		6548	8181	7640		8922		8607
10582	5609	5081	7719	10383	7319		5567	8775	9761		8630		9496
32760	5410	4728	5748	10190	8639		6340	9417	8313		8571		8928
7041	5888	4099	6825	10025	8635		5726	8587	7144		16081		7629
8018	5519	4566	6537	9929	8158		6787	9060	9503		7947		7544
6253	5059	5238	6273	10617	7295		5496	7737	8308		8883		8918
8641	5083	5278	6642	9244	7682		7297	7992	8812		5416		8975
7622	5049	5249	7583	10838	7947		5187	8387	6476		11140		11781
6446	4576	5903	8639	10034	7529		7169	8871	7176		7522		7681
8081	5479	5739	5995	9769	7453		7279	9163	6315		7956		9804
7129	5004	5434	8439	9670	8236		5794	8537	6735		12873		8284
8338	6411	5378	7267	10266	8742		6065	8636	6793		6774		8396
8493	6461	5410	7269	9538	7129		6766	8933	6568		8258		8117
30599	6476	5581	6938	10750	7095		7741	9094	5974		12968		8375
9066	5053	5157	6132	10133	7332		6588	8950	6330		6899		8249
7582	6409	6010	6992	10553	5941		6116	8950	5663		13846		9286
6846	6975	5690	6929	10124	7988		7392	8421	6193		7297		8883
9178	5326	6063	5375	10784	8114		8597	8456	4933		6285		10066
7490	6064	5825	6150	9407	8314		7788	8152	6596		8202		10835
7640	6301	6214	6050	10451	8285		5414	8830	7691		8606		8730
7467	6263	6082	7252	10512	7336		6048	8494	7167		9416		13560
5923	6981	5274	5828	11664	8071		6179	8359	9068		7338		10906
7494	5935	5349	5828	10375	8585		8048	8577	9254		7825		9676
11044	6219	5058	6126	9038	7384		5481	8377	9622		8879		10615
8204	6069	5239	8495	9069	9500		8233	8783	7197		9960		9240
9800	5876	5314	6467	9314	9423		8742	8468	9345		8387		13288
8818	5922	5377	7137	10357	7659		7027	8687	9225		8976		8519
17532	5533	5418	7173	12730	7627		6838	8385	10047		7840		8381
8028	5910	5794	7813	7913	8328		7639	9237	10012		8353		7743
5711	7347	6012	8662	10208	8051		7472	8424	10182		6198		9495
8689	6685	5332	6968	9424	9692		5875	8538	7446		9375		9125
8198	6701	6078	7314	11254	9529		8296	8497	9750		9127		13258
6522	6532	5165	8984	8026	7521		6829	8610	10207		7440		8982
7348	6627	5710	7341	9515	5802		5489	8547	11156		11003		13484
7761	5809	5522	6589	8657	7390		5391	8028	7277		7304		11335
6876	5730	5619	7613	9644	7757		7666	8251	8448		9085		12750
6509	5994	5640	8562	9666	7951		6992	8286	8101		8229		8990
8235	6563	5098	6607	10752	8203		5124	8952	8504		8175		13531
8801	5079	5657	7923	9890	7887		5370	8929	8505		5557		8461
7276	5669	5469	8403	10493	7746		6394	8571	6429		8331		7532
6804	6127	5462	9381	10235	7183		6811	8534	6611		7202		14563
9138	7330	4635	6922	9234	6986		5700	8247	7013		6281		10899
8423	9077	5034	5865	8682	7703		5521	8612	6693		7890		16726
7772	9071	5215	8126	8540	7593		6973	8784	6819		7467		8278
7022	6727	4948	7156	8142	6791		5358	8721	6329		7175		8965
5274	8468	5134	6957	9634	6476		5596	8628	5712		7378		8834
9264	6494	4392	8527	8404	8078		5144	8844	5103		9012		9173
5758	6768	5131	7967	10144	7566		7179	9151	6060		7581		13668
9790	7769	4682	7089	9859	6869		5535	8941	5670		7502		14642
7335	7658	4541	7275	9382	7551		5492	7717	7032		9220		7797
7136	5695	5096	7556	9889	7536		7331	8877	7187		8609		16601
7548	7237	4512	10044	7682	6731		6237	7898	9881		10049		9343
6952	7622	4793	8354	10338	7913		5739	9480	8800		7718		12180
8105	7219	5268	8279	10063	7469		7099	9160	7380		8248		11272
5380	8645	4760	5481	10626	7859		6452	8545	10145		7774		9944
7369	7587	4038	7737	10060	7347		5175	9746	8743		10952		8685
7990	6943	4950	7902	9495	7006		8786	9269	6777		11520		8980
7194	7514	3508	7449	9442	8070		5287	7487	7709		7963		10661
10166	6937	4878	7817	10014	7089		7240	9916	6692		10191		15445
6650	7719	4792	7611	9295	7582		7345	8034	6023		10099		10759
6041	8021	5458	7948	9389	6795		7218	9909	6495		7186		8929
7920	6716	4824	8709	10678	8312		5268	8300	6210		5797		10835
6930	7695	4479	8950	10661	8072		4832	8256	5016		17414		13621
8385	7681	5512	7707	8717	8221		7372	10611	5976		7981		10239
9455	6724	4911	8672	9997	7872		7250	7343	7611		7666		7784
7994	8081	5097	8385	9787	9632		9067	8011	7710		8250		7608
9502	6712	5113	7402	9405	7933		5065	7777	8235		7643		6809
7658	6267	5013	8310	10844	6775		5282	7651	8399		8538		10136
7385	7212	4386	10066	10633	7301		7281	7141	7001		8523		8699
7542	6775	4778	7802	10405	8454		9584	7556	6939		5959		7949
7661	6654	4905	6508	9956	8234		4231	8175	8954		7534		8554
6278	7073	6899	9975	10384	6405		5277	7150	9549		7665		19115
6531	6470	4735	7734	11625	8997		7594	7924	8503		8445		7890
9066	7078	5303	7363	11568	8044		6625	7287	10332		9566		8723
6095	7358	4925	8792	8985	8042		6716	8096	7722		7689		14325
7188	7686	5021	6642	11098	8255		6066	8292	7897		9405		8171
7670	7590	5236	4965	10496	6799		8079	7411	7488		7745		9169
7965	7515	5599	5873	9496	6757		8136	7571	6954		8261		9463
6050	7160	4976	5877	10558	8115		6142	8250	6590		10444		8532
6632	6565	5260	8016	9947	8045		5662	8374	7395		7981		10020
7006	6718	5449	7665	9823	7857		6789	7926	7198		7473		8639
8578	7193	4989	8192	8652	9074		4920	7527	6698		7995		13070
7951	7216	5012	10656	9833	8622		7895	8525	6458		8234		10109
8345	8298	5261	10456	10220	6909		7546	7941	5997		8686		20710
6669	6759	6024	8791	8489	6876		5762	9003	6645		10621		8810
7923	6515	5149	4992	8466	8032		5621	8208	6020		7856		9558
7570	7119	5423	7807	10477	8453		7049	8289	6029		7541		15953
8090	6764	5012	9647	8139	8217		6339	8491	5210		7166		10792
8169	6479	4681	9117	10129	8789		7269	8363	4563		9207		11669
6116	6959	4500	9474	8442	8549		5620	9472	6360		8141		8042
6567	7440	5173	8387	8246	8373		8415	8126	7334		9745		8255
7438	7212	4519	9630	8465	7781		7917	8416	10557		8232		16658
10203	7154	4659	8735	9658	8817		5930	8244	10187		7981		15450
6176	7191	4481	8917	10018	7391		7011	7712	7166		7740		14471
6563	6625	4280	9275	8420	8421		5138	7462	7546		8392		10485
6315	6603	4344	9176	10425	8496		7210	7825	7537		9040		8515
7901	6434	5639	9436	10641	9389		7739	8191	8408		8862		10538
7849	6660	5937	10753	10544	8524		7526	7807	6761		8218		13334
8908	5618	5006	9271	10227	8109		7284	10617	6346		8012		8893
8194	5309	5443	8435	10874	8366		4831	7445	7001		8456		9002
6261	5708	5345	9097	9194	8227		5333	7476	6387		7390		11994
7306	8070	5306	8509	11250	8925		7216	7389	6280		7929		8539
8502	5720	5675	9396	10658	6658		5955	9247	6563		8111		9845
7937	3842	5892	8842	10507	6657		8247	7883	5878		9105		9241
9637	4052	4203	10490	10230	7329		6902	9051	6045		8730		9521
8242	3396	4924	8374	10426	7532		5490	8258	6037		8267		8912
8548	3687	5523	5967	10659	7372		5416	9071	6550		8876		16018
7269	3704	5692	9464	11492	8097		4665	8302	6184		9064		7790
10380	3971	4717	9162	8101	6454		7950	6929	6171		8643		8986
5526	4115	4569	10947	9605	7408		4812	7708	7100		7683		9027
7567	5036	5564	12138	13160	6143		4122	7879	9742		9048		17959
5990	6043	5011	11020	9453	7405		8304	7141	7150		8252		16416
7832	5184	4639	5601	8316	7142		5711	9794	7046		9436		7884
9090	4898	4498	8015	8473	7316		5531	8072	7514		9058		13082
7300	5103	4573	11008	13042	6638		5518	7449	7582		9108		8395
7286	5015	4224	12144	9118	6963		6166	7484	7572		9248		8803
6794	6189	5431	8860	11490	7892		5591	7727	9890		8628		8225
8876	6278	4500	5320	19809	6193		4411	6774	8964		9026		11514
8012	6413	4613	6384	8723	5868		5303	7463	11774		9223		12656
20382	6358	5349	8897	17272	8549		5971	6587	9797		8421		9117
8517	7513	5111	9530	18112	7159		11764	7981	8979		7053		12188
6416	6164	2823	10546	9250	9202		7655	7761	9170		9597		8150
8235	6559	5052	6587	8901	7412		5237	7538	9521		7404		8778
6751	6371	5790	9993	8117	5989		4921	7674	8701		7757		7414
6554	6313	5049	10289	11865	7813		5663	7632	9176		8596		6354
9233	6014	5421	7090	8870	7876		5678	7425	7426		8797		9541
6513	6744	5405	9431	8638	6920		5424	8539	7262		9544		7668
7055	5960	5334	11686	8944	8534		6350	7753	8192		9294		7314
7224	5736	4639	11079	10082	6218		9031	9017	6689		8976		10690
5742	7242	5254	13517	7885	5885		8058	7261	6738		10082		8579
9234	7290	5202	13824	9710	7367		10156	8297	7758		7663		10193
10518	7407	5876	6179	9442	6972		7279	8054	6802		7323		10656
8033	6785	5138	10410	8379	6332		7250	8072	7589		7834		9184
9902	8648	5562	8969	9253	8340		5420	7697	6130		12822		7648
8197	8007	5000	10026	8294	6585		5513	8077	6480		8309		9230
7070	7101	5315	13456	9490	6191		6295	7568	6763		7634		9014
8807	6093	6080	11182	13960	6446		7329	6811	6296		7660		7462
7241	6252	5997	10205	10001	9170		7251	7697	6489		9329		11407
9534	6264	4416	9959	8276	7894		5748	7666	6737		8615		11202
6111	6914	5826	11360	7937	8219		5715	8298	7515		7030		8235
9053	6180	4890	14514	10945	8269		6867	7883	8702		6652		12030
5983	5568	6458	11045	9519	7981		5211	8293	7690		8358		8183
8717	6110	5897	9437	10470	8439		5251	7533	7654		7868		18554
8414	6031	4536	9316	8751	7989		8390	7485	7014		9703		11998
8087	6579	5560	9648	8290	8182		7740	7739	8760		8418		8163
8698	5380	6367	9665	8686	6891		5758	7144	8646		15294		12045
6050	5079	6100	9645	8842	7882		3921	6785	6616		9832		11009
10945	4826	6624	10347	8977	7789		5722	7515	7853		9588		13145
7442	6115	5767	10606	9637	8187		7801	9212	8181		7507		9759
9097	5628	6084	10716	9817	7998		5930	7470	7592		10013		11466
8745	5323	5118	10348	9045	8979		6466	7470	7572		9349		11740
7531	7498	6217	8412	8333	8020		8551	7413	6481		9304		7032
6053	6845	6369	11492	9151	8709		7085	6993	6989		8115		13351
6962	7349	6629	9925	8686	7987		8463	7584	6265		7364		11783
8278	7066	4696	10118	7983	7993		8324	7788	6380		9618		7910
9733	7183	5087	9471	8710	7833		7882	7272	6096		7067		7568
8360	7020	4479	9755	11237	8005		7234	7880	6231		7326		8030
9662	7483	5013	12120	8955	8128		7456	7779	7124		8737		11986
5638	6846	5494	9501	7832	7802		5358	8058	7372		8472		15131
9075	6242	3257	8821	8922	8205		5651	7326	7399		8500		11922
6472	7023	6448	9981	9159	8218		5836	7478	6882		7431		25071
7052	6402	7157	5997	8755	8053		6775	7275	9249		9486		9657
7406	8587	4498	9296	17155	8164		6161	7470	8884		10433		10058
7558	8064	3706	8108	8390	7646		7624	7882	8958		7741		8407
7351	6941	4245	10029	9184	8124		5776	7698	7304		9196		12545
9905	10919	4738	11083	19546	7575		7220	8185	10074		8085		16261
7818	6248	6098	7784	21210	7665		5789	8384	11614		9103		9827
8960	7438	6834	5402	8524	7934		4843	6530	7029		9416		8435
7946	7242	5106	6193	9520	7786		5665	7933	8668		7842		8254
8283	7064	5748	8880	8103	7799		4238	8241	9341		8495		6949
7595	7353	6606	9713	7878	7841		4967	8223	8659		7691		13667
7966	6558	5839	10654	8346	7559		5844	8177	7443		9198		8208
7966	7917	6142	12268	8521	6573		7954	8279	8498		9349		6461
8249	7283	4662	11501	9347	6639		5675	7798	6593		11506		12627
6934	7283	4138	9812	9158	5454		5530	6308	6635		8730		11190
14782	8280	4584	6275	8626	7652		5275	6472	6665		7320		11457
6902	5561	5675	10519	11020	5824		5993	5872	6239		7004		7579
6634	7523	5843	11755	7890	7870		5890	6426	5991		9865		9917
6137	8959	6095	13959	8576	7729		5761	7540	6395		9890		9421
15833	6758	6830	13163	10166	7817		4983	8012	6661		10794		10850
5502	6713	6903	8945	9158	6760		7593	7702	5375		8225		9102
6652	6993	6013	5821	10258	7393		7572	7850	5626		8269		9753
8382	6069	6216	7051	9190	7089		4926	7841	5963		8937		8024
5563	7963	4390	11059	6725	7045		5718	5766	5818		7984		8336
5733	7346	5395	11441	10178	6521		5386	6299	6443		15986		9649
8013	6939	5778	11465	7989	6978		6349	8883	7412		8723		6955
6186	6865	5963	9365	9749	6730		5936	9462	10016		8882		9909
8354	5424	6175	10584	8806	7367		8032	8384	9348		9474		7489
7424	7322	6966	6973	9132	6467		5421	8569	10154		8992		10694
6301	6364	7059	7253	8606	6612		5549	8912	10149		9572		7279
7795	7359	5515	8619	9856	6478		5363	8406	7495		9524		8528
10234	7412	5264	12359	8942	7463		10009	7771	11338		11408		9172
6126	7143	6717	11093	8461	7899		7393	8447	7326		8120		8626
5670	6568	6205	12746	8786	7114		5324	9099	9812		9462		7296
5882	7518	6221	7341	10636	6664		7436	8758	10308		9853		6519
7655	7886	7171	11025	9046	6261		5176	8691	7459		8171		10080
7287	8127	5361	10828	8776	6195		6827	9453	8447		7637		8263
7665	7070	5160	6242	8408	5360		7001	7644	8799		8815		8340
8006	7092	6344	7448	8810	6776		6721	7745	8610		9534		7402
8220	6924	6516	10437	8314	7861		5407	7948	6423		8670		8140
7234	7678	6609	8780	7542	8057		5738	10213	6968		8385		8137
10098	5229	7056	4692	8635	7151		6913	8889	8198		7914		7091
7386	6019	7363	5729	8896	9275		5653	9239	6299		8209		8449
7070	6926	6317	12100	9098	7708		6641	9947	8147		8785		7143
7281	8226	5269	11273	9138	5442		8445	9401	6568		7187		7848
8471	6504	5404	11385	14412	12736		5522	9603	7491		8042		7767
7485	6630	5244	8953	8395	8381		5440	8604	7237		7701		8693
7607	7295	5436	6484	8318	7593		4169	6927	5953		8181		6977
10240	7034	5516	6349	8529	12837		4687	9736	6654		8442		10548
9047	5702	5458	9430	9574	6249		6806	8886	6487		7006		8329
6770	7970	5161	9809	14265	7707		7407	8708	6355		6977		9258
7306	7220	6618	12999	9305	6182		5644	9791	6170		9514		7622
7590	5580	7164	11057	8402	7885		5058	9711	5660		8754		8916
6793	6133	4669	10115	9474	6878		7303	9327	5458		7831		8487
8746	6979	6071	7891	9091	5727		8162	9285	4995		9137		7047
8334	7043	5210	7978	14140	5959		4918	11025	6993		8211		11098
7432	6711	5348	11542	9062	7143		5333	7831	9123		9285		10750
6951	7545	5628	7569	8470	7351		5633	10575	9512		6987		9683
6819	7346	6325	5238	8931	7645		7183	9871	11630		7696		6997
6158	7582	6585	9070	8668	7638		7028	9991	6474		8875		9479
12668	7278	6980	6336	10282	7508		6715	8269	6747		8147		8029
8538	6718	6709	5193	10294	7637		5021	9804	9442		7824		7418
6177	6798	6978	6605	8816	7343		5992	9218	9159		8031		8148
7542	8379	7781	6459	8453	7197		7505	9415	7701		8574		7642
7958	6995	7518	7017	9230	7078		6906	9537	8294		7673		9803
8303	6715	7216	7013	8851	6979		6283	8592	8259		6768		8264
6877	6850	5706	9902	8780	6920		6209	10074	7210		13442		7015
6798	7190	4809	7665	8558	6733		5437	8861	6059		6386		10808
6618	7460	5726	6862	9062	6866		5604	9377	6669		9340		10043
4953	6958	6846	8393	8940	5296		6716	9659	7545		7219		6914
6116	6836	6312	8141	10214	5523		6788	9069	6121		10382		11236
6211	6864	7107	9220	9061	10641		7490	9609	5787		9634		8795
8062	6928	7202	6031	8364	7968		5473	9892	5802		7216		9704
7674	6773	6523	8622	10470	5952		6699	9213	8169		6865		7251
6338	6684	5436	10336	8565	8576		6663	9833	10088		8614		11055
5876	6769	5567	12631	8924	5906		6498	10427	10287		8495		7169
9224	6907	5220	6822	8295	8158		8057	9260	10568		7538		12080
6850	6849	5377	8228	9547	8199		6286	10457	9922		7142		6872
7462	6670	5069	8108	7667	8269		4899	7018	7066		8633		8331
7592	7015	5659	10200	7653	8924		5129	7534	7090		7549		9899
5562	6671	6604	9350	7973	8579		6132	9472	10414		8601		6985
7386	7644	6440	5799	8149	8656		5682	9477	9262		7645		7898
6498	7053	6705	6329	9181	7798		5548	9690	9172		9989		7104
7047	6464	4888	7231	7105	7601		5743	9011	8521		10372		7617
5125	6912	6216	8948	7942	9053		6864	9857	8635		7950		12642
6840	7006	5874	9184	8383	8195		6769	10149	6729		7332		7194
10978	6616	5133	6622	8224	7874		5929	9179	6051		6364		8017
7304	6221	5541	10377	7950	9451		8151	9691	7624		9809		6514
7449	7115	5448	5503	8519	9885		7534	7730	7063		16013		6616
6466	6951	6064	7829	7777	8767		6421	10026	6169		7018		8745
5456	6114	5445	6358	8325	8231		6845	7341	6173		6268		7713
9303	6845	5163	10894	7124	8912		7096	9474	6567		6017		11200
6034	6528	6461	10429	9124	9341		7700	9684	6254		8469		14963
7834	6315	6415	10089	9293	7294		4371	10333	4892		6477		6560
8886	6822	7543	7703	10366	7879		7427	8801	4792		7864		8980
10133	6509	6754	7295	8415	7263		6598	8975	9953		11493		9977
7297	7521	6712	5684	8861	8186		7359	7787	9246		6305		6558
5898	6790	5941	10433	7506	9573		5667	9292	8808		5417		7101
8824	7914	4513	6746	12848	9434		7512	9476	7137		6098		6621
6547	7409	5538	6091	9124	7664		7602	10434	10287		7658		6928
7590	6627	6381	6356	9485	8806		8139	10088	8504		7322		7974
7930	5892	6466	5926	10052	8638		6071	9852	9147		6356		15467
5414	7339	6440	7708	12350	8635		5721	10720	8039		6722		8073
8797	5874	6363	6597	13402	7609		7839	8887	8584		6448		13473
7105	7448	6874	7483	8642	9208		7472	8716	8084		6918		13024
7574	6677	8408	7776	8440	7658		5055	7839	6900		7314		7309
8540	7749	6187	6809	7868	8860		5419	7848	6776		7370		8216
6377	6064	5753	6597	8132	6570		5433	9377	6763		6986		9412
8576	6998	5485	6642	9887	9524		6649	8892	8403		6906		7498
7414	6569	5499	4949	8665	8229		4644	8229	6642		6556		7668
8790	6558	5577	8496	9385	8154		5166	9919	6609		6745		8990
6954	3670	6304	8780	16236	9169		5357	9461	6297		5764		8358
9232	4289	8037	7096	9945	7713		5024	9575	7741		7379		7742
10142	3648	5669	7217	8940	9235		5849	9161	7214		6563		8199
7558	4052	6859	9861	9470	10563		6364	8868	6049		7066		7853
10199	3816	6589	9783	7150	8611		5443	8810	4984		6967		7882
8283	6162	5556	6465	9897	8409		6183	8350	5096		6658		7371
9679	4967	5631	6174	7876	8807		6534	8894	6091		5937		8818
7628	5829	6284	6862	9347	9430		6392	9566	7423		7751		7840
6882	5686	6606	13277	14754	9270		7002	7561	8186		6904		9254
7372	7794	7363	6441	10851	8856		5332	9777	10765		7478		8032
7041	5505	6600	7988	10077	7701		6277	7744	10718		7975		7812
5519	6208	7387	10552	9283	7624		6758	11116	7858		6726		6492
8971	6418	7576	5310	8721	9220		6169	9370	8711		8521		7521
8008	6864	7160	6754	11274	8695		10306	9547	10192		6540		9644
8176	7362	5454	7839	14026	9939		5559	9092	6162		6096		7931
12097	6912	4738	6481	9521	7419		5895	7491	8219		7049		9023
8166	8425	5709	6426	8913	6850		5262	9881	6700		6863		5260
7880	6958	6249	6742	8306	8419		6527	9239	7433		7988		4376
7672	7921	6290	6343	8568	8356		8358	9776	6118		6196		4675
5622	6476	7584	7363	9618	7913		5482	9256	5998		7653		8103
6480	7007	7404	16424	9051	8700		5621	10350	5778		8602		5232
10992	7743	7632	10296	8070	8609		5811	10219	6170		8062		6026
5881	7724	6709	10740	8644	9122		5219	11838	8944		6521		4517
6538	7327	7758	8564	8603	9068		5186	7132	8622		7207		5481
6185	6171	5475	8735	8314	9665		4947	10074	9246		6244		8347
7919	6491	5838	9313	13378	8592		5566	9641	9978		7292		7251
8874	8036	5490	6692	10346	9136		7426	9769	7013		5971		5969
7447	6461	5321	8020	9242	8861		8560	9413	9354		7999		4808
6528	7309	5572	6035	8216	8971		6677	10764	9066		6745		6962
7715	6525	5611	7536	8667	7511		5945	10211	8895		5735		4449
16051	5786	6350	9629	8925	7948		6377	10165	6500		6779		9484
5322	8348	7606	6328	8541	8094		4979	8345	6561		7326		10573
8919	7001	7758	6775	12879	8246		6586	9639	8417		6789		7243
6768	6148	5913	7342	10249	8432		6095	10445	8285		6162		5401
7964	7981	7778	7111	8570	8893		6120	10216	6424		5993		8127
8214	6372	5566	7340	8789	8355		5534	9583	6237		6218		6507
8328	6480	5279	10245	8468	8389		5129	10824	7188		6441		7353
5915	6331	5474	9575	12356	8106		8786	10413	7184		8235		5738
8890	6525	6871	6892	8782	8292		8230	10774	6917		7750		6189
8035	7706	6098	9126	12507	8069		6350	10254	5796		6216		6475
6744	6640	7262	5783	10418	8476		8697	9805	6140		6988		5234
6976	6519	6273	6163	9236	8607		6029	10102	5755		5547		5981
9390	7123	6071	8334	8543	8637		6040	11202	5995		6304		7857
6182	7528	6563	7854	11190	7936		4983	9737	10366		6691		8030
6972	6418	7094	6400	12210	7801		6852	10230	10170		6169		6802
8727	7034	6140	6004	8826	9151		4975	9231	10497		6571		5676
8896	6369	7914	8391	12538	7926		8415	8491	10005		7253		9162
7280	6204	7190	7835	10052	7965		7591	9185	8247		6678		5640
7803	6620	5855	9788	6943	8563		5955	9498	7715		9344		7267
6253	5971	6042	6224	12654	7738		6434	9924	6563		8017		5291
4810	6379	6209	6324	11797	7675		5071	10118	6833		7919		7914
5990	6769	5214	6455	9141	8272		11122	9702	9299		8115		5328
7450	6459	4886	7859	11886	8139		6716	7236	6864		6137		4352
11742	8154	4667	9284	9180	7898		5920	8947	6376		7037		4742
6794	5821	6504	7122	10934	9578		5713	9048	6524		8489		5146
6911	6045	6708	6338	11193	8506		4542	8596	7393		8111		10741
8874	6034	6762	6768	11362	8389		7390	7238	6149		7274		8746
7182	6245	6453	6264	8482	8231		5977	8635	7021		5333		5249
8392	5393	5838	6505	11060	7912		5108	11448	6989		7667		4260
5387	5301	4795	9879	8973	8113		7705	10063	6727		5628		6520
6571	4760	6157	8445	10594	8070		6943	7680	5957		7140		5409
6862	6930	6820	6351	11178	8156		5370	9650	9299		5383		5291
6773	4716	6240	11468	11443	8168		5649	8870	9185		4984		5141
8296	5767	6311	7382	9221	12173		5991	7279	9562		8400		6784
8026	5565	5717	8712	8851	7631		5327	8312	10592		6805		5255
8123	5260	5395	7843	8710	9580		4921	11215	6589		7865		5895
7736	5614	6595	8090	10274	11065		6851	7834	10403		5604		4614
8416	6110	7009	9231	9542	11852		5450	9109	10477		8319		6158
5466	6821	6749	9995	10115	10458		5737	10099	9744		7329		5506
7462	6713	4139	11576	7926	10875		5367	9134	6119		9440		7511
6566	6968	4845	9730	8000	8517		5180	8986	9107		9248		5600
7534	7968	5639	9185	10223	8074		4409	6741	8102		7027		5832
6279	6763	5048	10065	8178	10299		7337	9566	7462		9503		4804
6089	9769	6194	7914	8008	9242		5645	11302	7370		8332		4830
6979	8386	6236	9456	8581	8321		5762	9529	7819		10147		4832
9500	7377	5090	7845	8173	9888		5829	10786	7756		8782		7578
10176	7299	5958	7806	8630	8402		8864	8535	7680		7039		5999
13188	7202	7011	8012	9970	8435		10077	8415	6732		8647		6390
6771	5844	4666	7960	8145	8215		7955	8698	7061		9738		5516
8444	6885	6656	10959	7665	8824		8804	8777	7550		7117		4753
6858	6837	5973	12573	7685	8383		6414	7577	6192		6441		5715
6162	5587	5412	7161	9326	10192		4730	8787	6643		8897		8214
7181	7157	5107	7494	7690	10071		5453	6367	8477		7200		8372
6857	5898	6117	5801	8534	10399		7760	9084	6482		8434		5892
7848	6107	6944	6345	8931	6556		6194	7442	6227		5784		5536
6439	8794	6172	6849	7980	9997		5983	8623	6529		7295		6036
5086	7191	5652	5885	8932	6804		6774	7622	6523		8329		5156
11449	6861	4540	7420	8472	9314		8651	8508	5270		7091		5647
10459	8289	4485	6828	8544	8471		4733	9082	8899		7108		6451
7882	5817	5725	6930	7954	10472		5589	7402	10453		9121		9455
8410	7180	6207	11094	6878	8478		5444	6277	9613		8424		5059
8464	6731	6926	10018	6045	10207		8404	7628	10313		7815		5083
10441	6129	7067	8940	5061	7188		5944	8954	7267		8299		4734
8244	7564	5735	7818	7162	11217		6411	7061	10608		6235		6177
10147	6963	5919	7487	6917	8424		11406	7238	10600		6392		4339
8124	6722	6639	6036	6558	8900		5958	8779	10655		7358		10064
8782	6881	5441	7611	5804	8916		5628	6903	6423		8138		9616
6834	6582	7092	6345	7350	8428		4939	8426	9218		8740		11488
5036	7743	6900	10189	6432	6613		4394	9777	6408		5778		5658
9258	6304	6922	5849	8303	9624		8690	9837	8512		7140		4818
8507	6008	6456	8592	7819	9231		6242	9932	7612		7866		7218
7043	5718	5102	6216	7481	9080		4501	6972	8848		10609		7942
8032	8700	5025	8803	6729	8946		10901	10072	8831		9598		6486
9421	7276	6106	10077	7804	9788		8086	7478	6692		11332		7972
5508	6680	6534	9549	5065	11951		5819	8013	7223		9398		5897
6426	6759	6597	9321	6834	6685		5905	6890	7304		6809		4656
7831	6460	6767	5875	8203	11530		6683	10296	7338		7320		8477
10571	7617	5723	13797	6896	8728		11446	10712	7273		7195		5022
8566	5648	6739	8420	6346	8401		7698	8501	7455		7616		4973
8140	8339	6035	10167	7029	9744		5320	10916	7577		7441		5850
7795	7939	6014	9817	10144	9804		6222	11020	7199		6286		9257
8259	7309	5522	9078	5850	8074		6069	10087	6639		7231		6179
6743	7101	5775	8911	7253	8135		4872	10328	6110		7514		7124
8745	7559	6873	9562	6066	10380		6973	9925	5839		6588		6104
10863	7402	6711	8159	5627	9926		8743	9010	6495		7455		8095
8706	7425	6469	6809	6262	10815		8523	7073	6003		6641		7105
7098	7555	6364	5229	6178	8807		5442	11369	5045		7450		6379
9678	6972	6397	8046	6239	11793		5205	11218	5355		7336		5258
10386	5641	7320	7499	7412	9548		5740	10000	4975		6878		5506
9022	6794	5422	8966	9169	12789		8180	7855	6314		6063		11730
6716	7759	5474	8719	9460	9102		6375	10363	7702		9371		7495
7754	7409	4993	10683	9231	6883		6293	8488	9636		8358		6023
10566	6116	6625	8833	8981	10382		9330	9550	9809		7239		5489
9619	6619	6893	5814	9864	8868		5868	9261	8677		7450		8273
12039	7796	6302	8632	8673	8165		5066	7726	6982		5297		5012
7029	5877	5028	8481	8543	8883		7654	7100	10499		7243		6232
10968	7521	5635	6241	8893	7929		5383	7430	10370		7396		6871
9658	7321	5730	8229	8836	8308		4888	8884	9552		5491		7161
9370	5969	5284	10309	8582	10078		7246	7505	9791		6537		4987
6673	7203	6805	8879	5844	9461		6078	7344	8888		6460		7695
11107	7443	6701	6780	8719	9031		6516	9728	7313		9448		8396
10608	7232	4242	7452	8703	10911		7818	8052	8478		4481		5405
10384	7003	5672	8913	9008	8822		8433	7399	6973		6531		5273
8299	7917	5471	9666	10054	9800		5124	7173	7199		3842		4419
6612	7003	6176	11038	8664	9238		4161	10092	6005		4573		6836
6774	6386	6516	8647	8890	9220		11834	9729	7931		5277		6213
10326	6945	6894	5806	10362	10428		5083	8230	6360		7118		4490
10373	6538	5092	5921	9553	9031		7339	9554	5135		5345		8923
9989	6753	5279	7796	9271	8720		5815	7311	4934		3864		7186
6854	6874	5301	8607	8482	8918		9196	7466	6605		6886		10597
6560	7105	6055	8415	9642	9616		5828	10904	6539		6612		8405
9486	6772	6584	6113	8345	9946		6712	9437	7389		4926		5688
7779	6798	6330	11201	7572	9233		11102	9112	8908		6296		8203
10524	7291	5779	8995	9193	10485		5561	7913	10666		5292		6157
10605	6845	6911	8571	7265	8826		5695	8702	9794		3197		5559
8204	7263	7480	7486	10301	9743		6345	8821	8378		5065		5715
7238	7342	7008	8210	11663	8836		7213	7948	10130		5124		8688
6665	7046	6575	8021	9439	9797		7860	7545	9079		5499		5393
6658	7109	6072	9057	9944	9956		8692	7262	8122		3745		6278
10613	6730	5434	9614	8534	9376		5674	10574	7433		6732		4600
10102	6966	5245	7544	8662	8321		7834	11392	6611		5899		7795
8761	6706	4596	8275	8447	9310		8606	8152	6435		7448		11669
9238	7063	6586	6850	9442	8057		5349	8737	6283		5571		8369
8318	6758	6780	7909	8857	8591		5891	7296	6467		4820		5854
9878	7308	5178	7326	8950	7855		5140	10913	6524		6510		4949
9642	8790	5026	9259	8714	9905		6577	8301	6842		5857		7133
12706	6701	6649	9581	9815	9956		6456	8640	8328		6564		6810
11466	6910	7246	6333	9983	11925		6313	7199	8380		6097		5248
11687	6614	5049	10395	8682	9500		4851	7099	8959		3586		9482
11113	7308	6054	7488	6175	9881		5071	8268	9782		7218		12800
13274	8639	6556	7816	9458	8753		10658	8544	9646		6011		11354
14111	6576	6387	10672	7151	8272		8885	7726	9926		4465		9188
15420	6615	5752	7398	8124	9133		4727	9415	6860		7054		5246
12051	6653	6972	6609	8854	8675		6525	8999	8223		5019		5924
6638	7348	6747	6882	6987	8006		7110	9157	8226		6097		6696
8374	6623	6252	6489	9214	8024		7228	7190	6940		6660		9724
15683	6686	5076	7757	9035	9095		6404	9391	7227		6245		6324
7427	6772	6640	9156	8365	10194		5595	8503	6459		6128		5098
6874	6307	6915	8713	9203	9646		7365	8788	6368		5446		5835
7840	7392	6830	8852	8965	10272		6853	8313	6396		3906		6244
8406	6559	6821	6043	9790	9875		5096	8813	5612		6009		6982
16172	6979	6038	8369	9122	10210		6858	9064	6629		6353		9285
9858	7945	5010	7129	8302	10686		7141	8285	6687		6413		16895
11142	6414	6033	8527	8841	9255		6237	9738	6477		6211		5981
7588	5858	6311	8430	10867	10527		7023	8281	8230		7839		5770
6884	8862	5113	8827	6722	10484		4533	8987	6761		6849		13109
5431	8481	4910	6141	7882	10621		5734	9021	8315		6279		5719
7573	7045	4983	8512	8626	8281		8910	8591	7569		5856		5148
8031	5539	5090	11951	8913	9395		5299	9789	7057		6534		6943
9238	6956	6173	7819	9295	9101		6131	9806	10420		4468		6633
9764	6887	5617	8623	7425	9190		8322	9035	10364		5233		4951
9465	7388	5973	6423	7187	8857		6658	8899	10183		7039		6787
5357	6339	5855	10555	6590	8650		6139	8848	9066		6937		6808
9685	13143	6471	7566	8306	9323		5175	8504	10075		6997		9318
10382	15588	6602	9256	6814	9387		5432	8998	8174		6913		8964
13404	15308	5763	8016	6422	13273		6552	8675	8073		7149		7614
11724	9102	5474	8922	7278	13019		6700	10378	6774		7320		8655
5419	11319	5342	6394	6586	8266		8340	9164	7089		6774		5472
6367	8808	6790	6758	8379	9067		6839	8627	7208		7858		7096
11291	14519	6469	6879	7103	5851		6845	9007	7242		6455		6562
14628	10214	5465	9250	7067	9107		5141	9659	6633		4728		5285
11233	14562	5765	6706	8339	9923		6485	9276	7204		7216		7457
10309	7963	4315	7094	8228	10657		7644	8969	7278		6729		6321
9350	5728	4347	7486	7285	10810		6927	8989	6016		6706		5072
10377	3994	4742	8912	7454	8114		6642	8263	6349		6142		5711
9050	5279	5838	7568	8230	9465		7981	9344	6236		8551		5800
9886	5006	5764	6999	7502	9651		7786	9079	7190		5346		7894
11904	7633	6126	6782	7574	7956		6592	7960	5571		4205		5024
13852	8147	6231	8058	8286	8787		5759	8413	5463		4477		5363
15375	5053	5997	8764	8167	10884		4615	9193	5921		7986		5718
10779	7750	6421	6249	7814	9953		7917	7619	6823		8909		5334
5683	8619	6982	5822	7252	10751		7260	9262	7474		8622		4700
6994	6846	5241	5610	7698	10183		4934	9534	6823		6049		8861
10082	6902	5872	7137	7626	10683		5008	8520	8316		5684		6220
9166	7463	6033	9613	8213	12248		7945	8896	7198		5772		33328
6643	5661	5862	7045	8270	9450		7656	6372	8063		5666		6700
6478	6551	5778	6436	10439	10222		6637	6746	7992		4383		5447
7528	7239	5819	10048	9034	9787		6268	9137	8104		4897		5104
8501	5559	6664	10230	7529	9632		6592	10030	8262		7022		5801
10721	6031	6784	10274	8077	8900		7502	9544	6263		7293		5581
8778	5582	5566	8468	7371	8281		6814	9411	7208		7486		12185
9469	6255	4149	9339	9213	8326		7560	9116	7527		7169		6652
5672	5850	5233	6835	8381	8531		5418	8367	6498		7689		5311
8704	6769	4533	7594	8499	8591		4182	9870	6376		5989		5652
6798	6432	6761	6143	7561	8306		5430	9031	6281		7601		8070
8672	6092	6236	9597	7285	10907		5158	9289	5573		7088		5006
5723	6929	3931	7830	9610	9050		5402	9621	6441		6399		7509
7178	6914	4178	7614	7845	8458		5629	10072	6966		8096		8648
8199	6286	5134	7993	8535	10668		7067	8910	7770		6179		6744
11419	7295	6451	5100	8500	9029		6231	7937	7050		6697		6831
10452	6506	6462	6566	8110	12139		5778	7273	7239		7367		6492
11107	7262	6169	7075	9524	8198		5624	8435	6334		6924		40553
13607	7025	4887	6106	7274	9884		10855	9080	7931		6374		10348
10890	6877	5532	6907	8770	9585		5947	9337	7536		3730		6288
7095	7039	5971	7980	11286	11061		5082	9578	5959		6613		5529
11938	6523	6395	9542	7205	9928		4959	7773	6105		6905		5932
11131	7267	6042	5747	10383	8195		5225	7918	5693		4658		6842
10490	6762	6335	6111	7710	5880		4876	8706	5709		4708		6166
5726	7839	6620	7881	8057	6005		5307	7872	5567		6342		12448
5370	7820	5472	6452	7842	6148		6219	8101	6255		6155		6655
6433	6261	5617	7599	7588	9429		7696	8764	5795		3703		5102
5872	6726	6323	7456	8734	10343		5680	9138	8671		8290		8696
10073	6940	6033	6569	8323	10712		4898	10102	8897		6597		6665
9607	6470	6740	9298	7413	9083		4403	9002	6359		5788		6747
8005	6463	5925	6181	7738	10539		4285	8764	6770		6653		5992
5826	6433	6604	5391	8058	8046		5080	8183	8267		5700		4545
7314	6501	5874	6023	7934	8046		5450	7574	10022		6005		6165
9914	6989	6097	6206	8202	8634		5709	9180	8440		4141		5856
6473	6320	5603	6287	9523	10319		7328	8092	7083		5626		7398
9535	6468	5808	6682	7430	7760		5822	9173	7760		5658		6241
6313	6752	5946	8170	8195	8766		4061	8655	8360		6117		10397
6545	6411	5557	6750	8407	8694		5483	9907	8524		5481		8272
7758	6385	4874	6952	9737	9550		3906	9598	8272		4625		5081
9329	6734	5172	6814	6902	9456		6695	9102	6612		5916		11208
9159	6845	5254	8856	7526	9750		5663	8957	8102		5885		7925
7125	6359	6933	5500	9674	10377		4013	10138	7979		5115		7770
5337	6909	5059	7322	7171	10718		6142	10387	7119		4874		5031
6257	5869	6119	7343	7950	10077		5774	8552	5861		4476		7596
6966	5369	6821	7074	7723	10991		4567	9146	5898		6248		5954
6014	5487	6139	6512	6474	8006		6496	8021	5382		5926		8559
9974	5497	5136	7321	7461	10977		6030	8203	6339		5560		6383
8433	7654	5726	5935	14945	10849		5000	9305	6840		6513		8506
7972	7235	3425	5833	7014	9181		5604	9613	6199		5305		6567
6479	5766	4304	6004	7463	10576		5147	9736	7891		6436		6666
7256	6742	5257	4509	11940	9605		5859	8795	7789		3828		5722
6368	7096	4867	6147	13315	9443		5864	8909	8772		5186		6242
6703	7983	5527	6412	7622	8559		6589	8893	9944		6174		6656
10327	6881	5619	6552	7327	8617		3979	10067	9250		6155		5478
6422	6765	4995	5936	13541	8026		5860	9061	9749		5693		5659
6905	6440	5222	5410	6711	10739		4818	9294	8925		5864		5507
7738	6538	4819	6921	7634	8669		6442	8898	9074		4344		5464
7583	7195	5728	7121	7254	8388		7681	8451	6276		4255		6678
7501	6302	4951	6265	7754	9583		5589	8730	5950		5067		6439
7351	7339	4815	8168	7500	8681		6561	8754	7546		4804		6349
9432	8836	6524	7588	7757	9757		6706	9664	7238		4623		4778
7107	7402	5050	6018	6991	8848		5941	10240	8062		4515		4880
8023	5872	5004	7954	7190	8802		5983	9926	5926		5080		5683
9045	7423	5855	7066	9967	8342		5348	9753	5839		7183		6735
8180	6190	6775	6205	9349	11684		6333	8481	5528		4697		6325
8083	6675	4687	7650	9643	9017		7126	5317	5728		4631		5936
9239	7030	5481	9954	8309	9045		5019	8289	5787		5212		6134
8468	7146	5066	9522	8043	9970		5150	8965	5377		9990		6082
5922	6754	5950	6387	8966	8926		3829	8690	6143		6060		9909
9280	6619	4938	10112	9069	10863		5243	8596	6651		6248		5675
7518	8475	6681	8725	7373	10997		5914	9205	9051		5801		6123
8279	6042	6667	6629	7830	8723		5728	8221	8424		4580		5581
7557	6492	5446	6820	6456	10208		7184	8865	6569		6415		9766
10970	6944	2234	7023	7150	8733		5963	8526	5979		4287		5244
6845	6368	5521	7188	8141	9928		6032	8466	8232		4214		6099
8333	6630	5310	7524	9803	11461		4719	10448	8706		4995		6146
8444	6997	4541	7434	6975	9933		5588	10148	8147		9189		4686
12583	5758	5297	8194	8576	9884		5595	9099	8118		4710		8622
7494	5737	4815	12880	7116	10221		10843	8098	5809		6165		6423
5962	7303	6613	8485	8285	9879		5209	8288	6189		5109		6002
7014	5740	6816	7827	8614	8235		5471	7965	7535		4469		8942
11169	6931	5841	7920	8229	8462		6669	6437	5936		5141		6492
8104	7977	5887	8727	7538	8717		4891	8466	5835		5554		4977
9654	6650	5030	9350	8320	8520		6001	9528	5496		5281		6685
8577	6603	5146	8182	8146	8088		8793	9352	7895		5867		10151
9833	7109	6166	6967	8167	9701		5370	8063	7928		4881		7946
8304	6929	5583	8935	9164	9650		7865	7960	8037		5415		8044
7161	7035	4965	5619	7579	9091		5617	6576	8827		5131		8867
7179	5604	5515	10883	7641	8910		5538	6491	8981		4780		5273
10987	5691	5775	12230	8120	8486		5516	8844	9165		5393		5447
12058	6861	5790	10577	8330	11604		3489	7999	9709		5373		7215
8724	6812	4293	10832	7940	8351		3506	9814	9384		5035		7090
7502	6705	4347	9769	7658	8637		5826	9411	9979		4224		6481
6154	7091	5675	6824	9198	9545		6571	7676	9293		5745		10776
6734	8015	5475	7079	9621	8107		6428	8728	8971		5196		4677
7359	8560	4701	6780	7056	11523		5732	9050	9298		6123		10247
7614	6874	6136	11434	9140	10784		5884	9138	6530		4002		4921
8616	7856	5464	11663	5881	9685		5173	8783	8095		3370		4102
7985	6806	5217	9423	8836	11324		5706	8682	6133		5647		6019
8906	6657	4727	9776	8640	11720		4303	8739	7107		4506		5878
8157	6315	4717	11607	8816	8469		7055	9122	7558		4728		10487
10090	6631	6714	9510	9018	11305		6773	9123	5820		5616		11567
8867	6645	3077	7408	9288	8412		5676	8847	6124		6054		6121
7228	6739	3962	7959	9157	10541		6175	7134	5638		6906		11709
10477	8817	5042	8679	9000	7860		6657	6460	5754		4610		8763
8340	6713	5110	12031	9127	9561		5214	8769	5228		6788		6851
9755	8607	6531	8197	8154	9531		4837	8871	5242		5481		7400
8102	8319	5416	7983	8147	10783		4718	9104	8501		4669		4633
7793	7338	6820	11238	7542	11195		7274	9861	8150		5563		7231
8817	6830	5700	9331	7271	8936		5369	7891	7458		4845		6618
11830	7446	4919	8308	7373	8097		7740	8409	9807		5373		7977
6923	7313	5620	7552	7054	9320		6318	8746	8653		5193		10570
6638	6767	6218	7768	6862	11226		5170	8634	7263		6468		6591
6338	6670	6475	9868	6134	10857		3929	8182	8494		5939		5747
11732	6343	4493	9040	7422	10271		7169	8497	6117		5016		4853
9929	6507	4381	11619	6515	10525		4424	9745	6067		6263		7335
7813	5825	4773	12638	6538	8530		7665	10023	6644		4359		5086
8566	6893	5828	9602	7282	11585		6592	8224	6385		4447		9336
14098	7100	6278	9402	7486	10807		6613	8063	6090		5479		5284
7870	6604	4251	8290	6948	8837		4953	7460	7923		4829		6575
9554	6525	4573	8311	9356	9862		6014	6870	9348		5163		5409
7714	7222	4185	6281	8857	11405		5303	6509	8763		4535		10827
9442	6668	5132	9662	6901	10056		5304	6759	8573		5607		5403
10586	7656	4411	6286	7805	9229		5108	6680	9470		4829		4333
8184	7191	6489	8891	8065	10992		5196	6699	9202		4912		6010
7121	7501	6757	8968	6783	12549		6888	8315	5934		5127		10896
7008	6970	5919	10380	7342	8632		5673	8776	6660		7040		6455
6702	6972	6491	7923	5863	11343		5518	9770	7274		5726		5431
9188	5515	6756	8797	6409	10075		6432	8353	8791		5256		6694
8213	7267	4310	8372	8051	8605		6647	9467	8601		4715		4738
6757	7428	5206	9379	8976	8528		4783	9459	6467		4658		4705
8242	6490	5172	12772	8818	9335		6147	9115	6951		4541		10897
6602	6950	5116	11495	6362	9905		5530	10164	5478		3702		8030
8635	7253	4669	9406	7021	10869		7834	8556	6308		5738		6410
7853	8400	4549	11306	10698	9498		6324	6335	5655		6658		6762
9842	7412	4844	10482	7449	11452		6011	8659	5678		4997		6299
7419	7158	6234	10173	6121	9781		5309	9502	6343		3482		7355
8335	7077	5173	10735	7751	10200		5989	9224	6283		4469		5876
7354	7613	5490	12829	7904	7998		5317	8940	6015		6251		6978
8406	5901	6693	10366	10201	7624		8117	9799	6316		5927		6868
7108	6608	4523	9389	7818	7767		7948	9500	5328		5133		6016
10150	7374	6035	10792	6638	11365		5664	10151	5518		5907		11051
12081	6835	5204	10931	7755	11241		5423	8549	6131		5409		5804
9272	6306	5055	9818	5715	11823		6797	9315	8723		6775		5420
8341	6606	5438	8304	6128	9471		7195	9020	8339		5506		5550
7416	7181	4426	7497	6070	9759		6782	8911	8540		6025		8511
6542	6672	6518	8762	7242	8904		5437	8247	7589		4198		5280
9331	6681	5080	8837	6366	7927		4576	8835	9126		4367		6034
11313	6804	6676	8964	6133	12399		5098	9515	8876		5131		5660
5971	6159	7177	10049	6090	11408		6409	9680	9966		5510		7824
5594	6588	6942	10739	5505	8467		6320	8886	9550		4600		5512
6955	6858	4594	8850	6633	8532		5355	7728	9652		4326		5197
7955	7349	4297	7160	6619	10781		4388	5990	9428		4807		5249
10342	6801	5833	8624	8622	10143		4813	10119	7698		5684		4773
7566	6763	3244	10563	8149	11609		4994	9322	7564		5834		5259
8722	6825	4412	8068	7054	11185		5579	9784	9489		6414		7357
6886	7164	4441	6462	8722	9026		5487	10201	8719		5099		6086
7434	6940	4539	9779	6178	9178		4917	8344	7878		6263		6074
6366	6853	6637	6345	8148	8938		5838	8265	6179		4940		8676
7536	6876	6787	12738	8719	8525		4488	10983	7599		9086		5289
6869	7142	6783	8707	7284	7638		4583	9905	7339		9839		7074
8885	7646	4632	12591	7969	10311		5177	9338	7582		6113		5599
7861	6492	4680	14793	7874	10120		6177	8292	7428		6214		9124
11339	7095	6040	6521	9166	9411		5075	5842	7824		5245		6542
5685	6219	7116	13503	7965	10541		5295	5958	8427		5280		13133
7491	7763	4060	9426	7155	10686		5166	8177	8201		5614		6973
9144	8261	6314	10189	7410	11282		4951	10948	9163		4737		7923
6758	8007	6184	9215	7030	10648		4370	9792	8060		5768		6842
7757	6806	6428	9672	6122	8334		4861	8151	8705		5611		5490
12477	6885	6160	8589	6818	8416		4583	9515	9625		4490		10207
8073	7731	6897	8992	7400	12310		5947	9966	8666		6265		7143
9025	6677	6886	8929	7915	10599		5283	8044	9283		16600		7419
10073	6853	3932	13883	6074	10818		4397	8281	9234		5152		5609
5986	6827	4009	9773	8383	9891		6333	12855	8000		5890		5422
6526	6761	6299	11021	5963	9149		4943	9464	10139		7828		12850
7606	7054	6278	9752	6252	10376		5815	9250	6006		5615		9093
9394	6894	6337	9825	6209	10397		11438	8222	6677		5360		8775
14785	7181	6171	6570	6756	10014		4442	8400	6146		5262		6788
8658	6674	5859	10703	6586	7998		6373	8848	6828		4319		8423
9298	6667	5876	13287	6467	10885		7096	9369	6874		4198		6469
5980	7223	3969	9053	6601	12285		4784	9908	6077		6181		8149
8112	6877	3911	6759	6238	8773		8901	8282	6102		4549		10054
7925	6976	4946	10964	6470	8546		5548	7670	6447		6086		4909
6941	7155	5781	10658	6325	8146		5665	7614	6554		4779		12422
7202	6680	6368	9303	6293	9943		6877	15272	5735		6594		7389
6080	6801	5531	8370	8134	9169		5695	14454	5917		5826		6323
7659	6524	6242	6856	8090	9447		6124	9987	6573		6181		5883
8090	7232	5955	15389	6332	9270		5463	9816	8357		4005		6528
8041	6483	4230	7852	6257	12033		7050	10328	8948		6621		7254
8057	7384	5871	13527	8227	10467		4581	8783	9643		7302		11272
8250	6692	5061	10161	9168	10939		9716	8577	8144		6443		5720
10041	6969	5859	9257	9234	10668		6104	12634	9814		5248		6936
6832	7163	5488	6891	8791	9025		5260	8693	10034		5518		9752
7254	7999	6164	10210	8421	9943		7861	9651	10268		5696		5033
9276	8036	4721	8249	6986	9128		5375	8876	10018		5784		5514
9642	6528	4897	9159	6994	9337		5762	8866	9665		5136		7202
8372	6604	4887	11080	8056	10304		5783	9142	8786		4990		6407
9832	6875	4685	7136	8604	10967		6220	9565	7841		4843		8037
10448	6867	6168	14917	8027	9247		9352	8457	5357		6830		4894
6898	7443	5279	12328	9811	10846		7153	8551	6136		4912		10032
9174	6685	6083	11561	10345	10345		7335	8827	6655		4679		5625
8725	7074	6667	8667	8914	10453		5241	7842	6726		6052		5739
10574	6505	6587	9525	5647	9861		6809	8507	5651		4755		5541
9585	6828	6125	14143	6442	9024		4935	7402	5825		8750		5136
6994	6790	4232	7565	6820	8128		5597	6386	6124		6213		5289
8590	6111	6022	15989	10045	7909		6246	7317	6998		6062		10854
8434	6027	3835	11409	7038	8551		7094	9541	7674		6571		8187
7090	5951	5999	9644	6882	10337		5796	8919	8575		5382		7468
9241	5792	4461	7766	7126	12008		5683	8576	9836		4915		5848
7765	6607	3987	7508	5921	10159		4855	8521	8422		6495		9696
9999	6436	5705	8823	6166	9123		4504	8820	8448		5665		8953
11396	6208	5811	9617	7203	8132		4921	13294	7282		6004		5056
8989	6824	3742	12023	6867	10263		6923	9723	7695		6543		6105
5458	6337	5764	10501	7366	9725		8962	9048	7416		6103		4599
6480	6331	6173	8415	6173	10283		7323	10722	7465		4336		8463
8204	6720	6320	8504	6994	8299		6951	8424	6396		4890		10427
8651	6790	6004	9873	8074	8071		8352	8453	5657		5001		7511
10563	6897	5721	9821	9645	10397		4527	8773	6161		5907		7068
9187	6116	4049	6611	10775	10974		6282	9905	6333		5501		5666
8688	6459	4569	7867	5835	8153		7549	9798	6075		5827		6415
9544	5886	4870	10419	6007	7953		5699	9528	6305		5274		10594
8592	5862	5716	11133	7334	10673		9596	9627	5993		6115		5359
6978	6537	5872	9620	7088	11719		7229	9759	6377		6091		11278
6564	9838	5752	11358	7488	9991		6827	10357	6102		6426		6713
7931	9796	5623	9898	7821	9338		6967	11045	5849		6100		5981
9425	3675	5646	10688	6900	8835		6684	10631	7549		5830		7734
13010	6314	5358	7149	5964	8918		7109	8383	9054		5742		4797
9153	6605	5453	6688	7288	8999		5611	8219	7969		6825		8721
10478	8079	5358	10037	5845	8942		6040	8247	8847		4680		13404
8263	7718	5830	7973	8862	8272		7142	8692	9518		6169		6719
10800	6836	5046	8373	9631	9897		7253	7821	8547		5326		4963
8511	6591	4504	7973	8204	9751		6849	10350	9717		6289		9515
7230	6739	4834	7913	6462	8474		5165	7920	6737		5099		7239
12256	6506	3348	11811	6249	7828		4560	8378	6927		5308		8275
8487	7008	4773	9830	7244	9127		4816	9264	6583		5891		7737
8125	6535	4441	9762	8246	9789		4938	8962	7334		5271		15951
7830	7304	5688	7042	9394	8403		5066	8721	5898		7534		8909
6786	6989	5429	8000	8958	8098		5379	7845	5913		4475		7312
8093	7443	5315	8937	7694	10536		6605	8078	6248		5718		7545
6202	7451	5179	11245	5924	8589		6400	8822	5604		4732		6535
9974	5781	5745	10593	7234	11356		6922	9416	5755		6271		11788
9014	5884	4538	12206	8278	8177		6999	14639	5781		7066		5096
10645	5103	4858	12877	7966	12699		5318	14049	5957		6273		6162
8651	6678	5305	7494	6803	8879		4724	15809	6557		5178		9357
6819	7298	5029	7036	7518	8224		4580	14150	7052		5669		6161
6794	7853	5408	8262	6501	8853		4453	11337	8347		6403		11040
9044	7408	4855	12911	6962	13341		5719	9613	7971		6350		5720
8896	6715	4766	11496	6830	8125		4866	8512	9785		5815		5557
7742	5588	2985	6263	6238	8717		5694	8979	9090		6098		11298
9273	5756	4345	10915	5862	8745		5052	9326	9227		5187		6343
6150	7654	5508	6391	7530	7909		4867	7396	9030		5983		11422
7171	7219	4806	11393	6886	9454		5040	8605	9428		4195		4265
7097	7020	4181	6884	6411	9215		7166	8579	9010		5699		12090
7692	6428	5325	9147	6687	9420		10069	8675	5937		5239		9091
8091	8026	6590	10301	6341	8549		4331	9092	6097		6740		6794
7399	6096	5160	8696	7181	9378		5496	10865	5912		5777		10090
9752	7415	5298	6823	6914	8901		5358	10129	5452		5132		5442
7866	6582	4950	11223	9528	8615		4475	8854	6278		7160		8776
6822	7446	4849	7433	10325	9180		4634	8096	6192		4739		5629
8246	6604	6222	8938	6938	8432		5775	7156	5465		5316		8611
14601	7465	5387	11946	6651	8882		5031	7175	6034		4595		9312
9735	6525	4730	6021	6844	8375		5126	12908	6225		5335		7476
6770	6514	4364	8913	7238	8622		4975	17014	6004		4666		6390
9401	6691	4643	8182	7555	9011		4710	13347	6083		7845		8254
6844	5922	4968	5906	8033	7510		4083	11666	5754		6018		5242
8454	6979	4657	7100	7370	8461		5018	13884	5697		5538		5218
9870	6543	4162	7671	6399	8091		5301	12112	6817		5229		5224
8206	6821	4770	6669	5943	7988		5039	9379	7333		5285		6586
11213	6724	4313	10573	9319	8356		6238	9510	7525		5435		8829
11706	5572	4495	7069	6289	7980		6229	8269	6246		5065		5302
8968	7483	5062	6688	7244	8376		6180	9089	8270		5778		7016
8088	6902	4052	13022	6972	8713		4999	6173	9245		5796		6196
13089	5853	4177	7208	6715	8316		4543	7115	8600		4466		8155
10349	6765	4757	7485	6588	6551		5108	12245	9240		6153		5667
8138	6785	4047	7523	7201	8306		7051	8711	8955		6487		5671
[truncated: 18,375 more rows]

## Sheet: Mito CplxI- ex
Time	BLK				No Vector				ShScrbl						ShTRF2-SIRT3						ShTRF2							SIRT3					Empty				TRF2
1	1.08	1.074	1.068	1.067	1.108	1.103	1.108	1.103	1.102	1.166	1.139	1.255	1.102	1.166	1.167	1.073	1.083	1.081	1.087	1.079	1.184	1.048	1.174	1.113	1.067	1.0541	1.113	1.309	1.144	1.309	1.144		1.167	1.12	1.167	1.12	1.209	1.102	1.209	1.102	1.209	1.102
2	1.068	1.073	1.073	1.069	1.073	1.069	1.073	1.069	1.095	1.185	1.066	1.288	1.095	1.185	1.072	1.072	1.084	1.073	1.089	1.081	1.205	1.049	1.19	1.103	1.067	1.0532	1.103	1.318	1.144	1.318	1.144		1.17	1.113	1.17	1.113	1.212	1.109	1.212	1.109	1.212	1.109
3	1.067	1.074	1.068	1.065	1.069	1.06	1.069	1.06	1.063	1.192	1.064	1.293	1.063	1.192	1.078	1.07	1.08	1.068	1.086	1.073	1.207	1.041	1.193	1.086	1.064	1.0473	1.086	1.2	1.104	1.2	1.104		1.153	1.081	1.153	1.081	1.202	1.1	1.202	1.1	1.202	1.1
4	1.054	1.063	1.06	1.06	1.057	1.061	1.057	1.061	1.037	1.181	1.053	1.29	1.037	1.181	1.066	1.061	1.071	1.063	1.082	1.068	1.191	1.04	1.195	1.076	1.059	1.0504	1.076	1.061	1.064	1.061	1.064		1.094	1.061	1.094	1.061	1.192	1.081	1.192	1.081	1.192	1.081
5	1.058	1.062	1.062	1.058	1.065	1.06	1.065	1.06	1.044	1.187	1.048	1.306	1.044	1.187	1.064	1.067	1.069	1.065	1.075	1.063	1.176	1.04	1.191	1.062	1.062	1.0465	1.062	1.067	1.065	1.067	1.065		1.058	1.057	1.058	1.057	1.066	1.073	1.066	1.073	1.066	1.073
6	1.056	1.059	1.052	1.056	1.064	1.057	1.064	1.057	1.043	1.177	1.047	1.289	1.043	1.177	1.068	1.066	1.071	1.068	1.077	1.065	1.073	1.041	1.179	1.065	1.061	1.0376	1.065	1.072	1.065	1.072	1.065		1.058	1.051	1.058	1.051	1.048	1.066	1.048	1.066	1.048	1.066
7	1.055	1.061	1.058	1.052	1.061	1.055	1.061	1.055	1.043	1.157	1.051	1.269	1.043	1.157	1.063	1.06	1.07	1.064	1.076	1.063	1.061	1.042	1.069	1.065	1.06	1.0347	1.065	1.072	1.065	1.072	1.065		1.059	1.051	1.059	1.051	1.053	1.062	1.053	1.062	1.053	1.062
8	1.06	1.063	1.055	1.051	1.058	1.059	1.058	1.059	1.066	1.073	1.054	1.163	1.046	1.039	1.067	1.072	1.068	1.071	1.084	1.067	1.067	1.047	1.061	1.07	1.064	1.0338	1.07	1.072	1.067	1.072	1.067		1.065	1.052	1.065	1.052	1.055	1.064	1.055	1.064	1.055	1.064
9	1.063	1.062	1.056	1.052	1.059	1.06	1.059	1.06	1.063	1.064	1.048	1.051	1.042	1.039	1.062	1.067	1.068	1.069	1.085	1.064	1.058	1.043	1.063	1.066	1.06	1.0279	1.066	1.073	1.062	1.073	1.062		1.08	1.055	1.08	1.055	1.05	1.063	1.05	1.063	1.05	1.063
10	1.061	1.06	1.058	1.057	1.056	1.056	1.056	1.056	1.058	1.063	1.052	1.052	1.041	1.042	1.064	1.063	1.064	1.073	1.076	1.065	1.063	1.042	1.06	1.07	1.061	1.025	1.07	1.067	1.066	1.067	1.066		1.097	1.054	1.097	1.054	1.05	1.065	1.05	1.065	1.05	1.065
11	1.055	1.058	1.053	1.049	1.053	1.056	1.053	1.056	1.059	1.059	1.043	1.045	1.037	1.033	1.059	1.054	1.06	1.059	1.072	1.06	1.055	1.037	1.062	1.066	1.053	1.0261	1.066	1.064	1.063	1.064	1.063		1.096	1.041	1.096	1.041	1.047	1.061	1.047	1.061	1.047	1.061
12	1.057	1.059	1.054	1.056	1.05271	1.05271	1.05271	1.05271	1.05971	1.05871	1.04271	1.04571	1.03671	1.03571	1.05959	1.05659	1.06259	1.06059	1.07059	1.05459	1.05789	1.04089	1.05989	1.06089	1.05589	1.0202	1.06089	1.06959	1.06159	1.06959	1.06159		1.09771	1.04771	1.09771	1.04771	1.04671	1.06171	1.04658	1.06158	1.04658	1.06158
13	1.056	1.063	1.054	1.048	1.04742	1.05142	1.04742	1.05142	1.05842	1.05842	1.04242	1.04042	1.03142	1.03342	1.05518	1.05518	1.05818	1.05418	1.07118	1.05418	1.05078	1.03178	1.05278	1.06378	1.05378	1.0153	1.06378	1.05818	1.05518	1.05818	1.05518		1.09042	1.04942	1.09042	1.04942	1.04542	1.05542	1.04516	1.05516	1.04516	1.05516
14	1.054	1.062	1.047	1.043	1.04613	1.04913	1.04613	1.04913	1.05313	1.05613	1.03813	1.03813	1.03113	1.02913	1.05377	1.05077	1.05377	1.05577	1.06677	1.05477	1.04667	1.03367	1.05167	1.05967	1.04867	1.0214	1.05967	1.05977	1.04777	1.05977	1.04777		1.08113	1.04313	1.08113	1.04313	1.04313	1.05113	1.04274	1.05074	1.04274	1.05074
15	1.057	1.06	1.049	1.046	1.04384	1.04184	1.04384	1.04184	1.05084	1.05784	1.03784	1.03484	1.02684	1.02784	1.05036	1.04536	1.05036	1.05736	1.06536	1.05336	1.04956	1.03556	1.05256	1.05856	1.04656	1.0165	1.05856	1.05536	1.04836	1.05536	1.04836		1.07684	1.04884	1.07684	1.04884	1.04284	1.05784	1.04232	1.05732	1.04232	1.05732
16	1.053	1.06	1.052	1.055	1.04455	1.04255	1.04455	1.04255	1.04655	1.05155	1.03755	1.03355	1.02855	1.02655	1.04895	1.04495	1.04995	1.04695	1.05995	1.04395	1.04746	1.02746	1.04746	1.05645	1.04845	1.0116	1.05645	1.05195	1.04695	1.05195	1.04695		1.06155	1.03755	1.06155	1.03755	1.03955	1.05055	1.0389	1.04991	1.0389	1.04991
17	1.053	1.054	1.047	1.045	1.03326	1.03026	1.03326	1.03026	1.04626	1.04526	1.02926	1.02826	1.02026	1.02326	1.04454	1.03654	1.04454	1.03954	1.06154	1.03754	1.04035	1.02335	1.04135	1.05035	1.03635	1.0037	1.05035	1.04754	1.03754	1.04754	1.03754		1.05426	1.03126	1.05426	1.03126	1.03026	1.04226	1.02949	1.04149	1.02949	1.04149
18	1.05	1.049	1.049	1.047	1.03097	1.03097	1.03097	1.03097	1.03997	1.03597	1.02397	1.02297	1.01997	1.01297	1.03913	1.03713	1.04113	1.04113	1.05013	1.03413	1.03524	1.01624	1.03524	1.04524	1.04024	1.0098	1.04524	1.04213	1.04013	1.04213	1.04013		1.04597	1.02697	1.04597	1.02697	1.02997	1.04197	1.02907	1.04107	1.02907	1.04107
19	1.048	1.05	1.048	1.043	1.02568	1.02768	1.02568	1.02768	1.03368	1.03568	1.01968	1.02268	1.01468	1.01168	1.03472	1.03272	1.03572	1.04272	1.04872	1.03272	1.02913	1.01813	1.03713	1.04213	1.03713	1.0009	1.04213	1.04072	1.03472	1.04072	1.03472		1.04568	1.02968	1.04568	1.02968	1.02668	1.04268	1.02565	1.04165	1.02565	1.04165
20	1.055	1.057	1.047	1.043	1.02839	1.02839	1.02839	1.02839	1.03239	1.03439	1.02239	1.02039	1.01339	1.01439	1.03431	1.03431	1.03831	1.04231	1.05531	1.03431	1.02902	1.01502	1.04102	1.04402	1.03902	0.999	1.04402	1.03731	1.03431	1.03731	1.03431		1.04239	1.02739	1.04239	1.02739	1.02839	1.03939	1.02723	1.03823	1.02723	1.03823
21	1.047	1.051	1.041	1.04	1.0221	1.0251	1.0221	1.0251	1.0291	1.0281	1.0161	1.0141	1.0081	1.0051	1.0299	1.0259	1.0319	1.0339	1.0469	1.0249	1.02391	1.01091	1.02891	1.04091	1.02691	0.9921	1.04091	1.0299	1.0249	1.0299	1.0249		1.0361	1.0171	1.0361	1.0171	1.0171	1.0291	1.01581	1.02781	1.01581	1.02781
22	1.051	1.056	1.049	1.053	1.02381	1.01981	1.02381	1.01981	1.03181	1.03181	1.02081	1.01781	1.00881	1.00681	1.02949	1.03049	1.03249	1.03449	1.04449	1.03049	1.0298	1.0108	1.0358	1.0418	1.0308	0.9972	1.0418	1.03849	1.03249	1.03849	1.03249		1.03381	1.02481	1.03381	1.02481	1.02081	1.03881	1.01939	1.03739	1.01939	1.03739
23	1.049	1.051	1.045	1.044	1.02052	1.01752	1.02052	1.01752	1.02352	1.02852	1.01052	1.01452	1.00152	1.00052	1.02808	1.01908	1.03108	1.02408	1.03908	1.02208	1.02169	1.00869	1.02469	1.03369	1.02069	0.9943	1.03369	1.03308	1.02508	1.03308	1.02508		1.02652	1.01452	1.02652	1.01452	1.01752	1.02452	1.01597	1.02297	1.01597	1.02297
24	1.05	1.049	1.046	1.043	1.02123	1.02023	1.02123	1.02023	1.02223	1.02923	1.00723	1.00823	0.99623	0.99823	1.02667	1.01967	1.03167	1.02667	1.03667	1.02367	1.02358	1.00558	1.02858	1.03558	1.02658	0.9874	1.03558	1.02567	1.02167	1.02567	1.02167		1.02623	1.01523	1.02623	1.01523	1.01723	1.02523	1.01555	1.02355	1.01555	1.02355
25	1.05	1.055	1.043	1.046	1.01394	1.01194	1.01394	1.01194	1.01994	1.02094	1.00094	1.00594	0.99594	0.99594	1.02026	1.01826	1.02226	1.01826	1.03126	1.01826	1.01947	1.00447	1.02247	1.02847	1.01747	0.9845	1.02847	1.02226	1.01826	1.02226	1.01826		1.02994	1.00994	1.02994	1.00994	1.00894	1.02694	1.00713	1.02513	1.00713	1.02513
26	1.044	1.053	1.047	1.041	1.01365	1.01765	1.01365	1.01765	1.02365	1.02565	0.99765	1.00265	0.99365	0.99365	1.01585	1.01285	1.01985	1.01585	1.03385	1.01385	1.01337	0.996365	1.02137	1.02636	1.01636	0.9836	1.02636	1.02185	1.02285	1.02185	1.02285		1.02865	1.01165	1.02865	1.01165	1.01265	1.02165	1.01072	1.01971	1.01072	1.01971
27	1.041	1.043	1.044	1.033	1.00636	1.00436	1.00636	1.00436	1.01036	1.01736	0.99736	1.00136	0.98836	0.98736	1.01544	1.00744	1.01944	1.01144	1.02444	1.01144	1.00826	0.994256	1.01326	1.02826	1.01326	0.9777	1.02826	1.01344	1.00844	1.01344	1.00844		1.01036	1.00636	1.01036	1.00636	1.00136	1.01936	0.999296	1.0173	0.999296	1.0173
28	1.045	1.051	1.042	1.038	1.00607	1.00507	1.00607	1.00507	1.00907	1.01507	0.99807	0.99707	0.98607	0.98807	1.01103	1.00803	1.01603	1.01203	1.02603	1.00903	1.00715	0.996147	1.01315	1.02015	1.00915	0.9788	1.02015	1.01603	1.01103	1.01603	1.01103		1.01307	1.00207	1.01307	1.00207	1.00507	1.01107	1.00288	1.00888	1.00288	1.00888
29	1.049	1.05	1.041	1.049	1.00478	1.00278	1.00478	1.00278	1.00878	1.01078	0.99378	0.99578	0.98378	0.98378	1.01162	1.00862	1.01162	1.01162	1.02262	1.00562	1.00804	0.996038	1.01404	1.02504	1.01204	0.9739	1.02504	1.01162	1.00762	1.01162	1.00762		1.00778	1.00078	1.00778	1.00078	0.99978	1.01478	0.997458	1.01246	0.997458	1.01246
30	1.043	1.05	1.04	1.036	0.99649	0.99649	0.99649	0.99649	1.00349	1.00349	0.98649	0.98749	0.98349	0.97849	1.00421	1.00121	1.00621	1.00621	1.01921	0.99721	1.00093	0.981929	1.00893	1.01493	1.00293	0.975	1.01493	1.00421	1.00421	1.00421	1.00421		1.00649	0.99349	1.00649	0.99349	0.99349	1.00549	0.991039	1.00304	0.991039	1.00304
31	1.047	1.047	1.037	1.033	0.9952	0.9942	0.9952	0.9942	1.0052	1.0042	0.9852	0.9882	0.9772	0.9792	0.9998	0.9958	1.0008	1.0018	1.0158	0.9958	0.99582	0.98482	1.00882	1.01382	1.00282	0.9751	1.01382	1.0038	0.9968	1.0038	0.9968		0.9992	0.9932	0.9992	0.9932	0.9902	1.0072	0.98762	1.00462	0.98762	1.00462
32	1.046	1.047	1.037	1.035	0.99191	0.99191	0.99191	0.99191	1.00091	0.99991	0.98091	0.97791	0.97391	0.97491	0.99539	0.99339	0.99739	0.99839	1.01139	0.99339	0.997711	0.981711	1.00771	1.00871	0.994711	0.9682	1.00871	0.99939	0.99639	0.99939	0.99639		0.98991	0.98891	0.98991	0.98891	0.98991	1.00391	0.987201	1.0012	0.987201	1.0012
33	1.047	1.047	1.041	1.036	0.99262	0.99362	0.99262	0.99362	0.99962	0.99662	0.97962	0.97962	0.96962	0.96962	0.99298	0.99398	0.99398	0.99598	1.00898	0.99698	0.995602	0.979602	1.0016	1.0156	0.995602	0.9663	1.0156	0.99398	0.99198	0.99398	0.99198		0.99362	0.98962	0.99362	0.98962	0.98562	0.99862	0.982782	0.995782	0.982782	0.995782
34	1.04	1.042	1.04	1.037	0.98033	0.98833	0.98033	0.98833	0.99333	0.99133	0.97733	0.97633	0.96433	0.96533	0.99457	0.98457	0.98957	0.99357	1.00457	0.99057	0.989493	0.973493	0.994493	1.00249	0.993493	0.9604	1.00249	0.99757	0.99357	0.99757	0.99357		0.98933	0.98233	0.98933	0.98233	0.97733	0.99633	0.974363	0.993363	0.974363	0.993363
35	1.044	1.043	1.039	1.033	0.98004	0.98404	0.98004	0.98404	0.99304	0.99204	0.97904	0.97504	0.96904	0.96504	0.98716	0.98716	0.99216	0.99116	1.00416	0.98616	0.987384	0.974384	0.997384	1.00338	0.988384	0.9595	1.00338	0.98916	0.98616	0.98916	0.98616		0.98604	0.98604	0.98604	0.98604	0.98404	0.99204	0.980944	0.988944	0.980944	0.988944
36	1.037	1.044	1.039	1.038	0.98475	0.98275	0.98475	0.98275	0.98875	0.98775	0.97275	0.96975	0.96475	0.95975	0.98675	0.98175	0.98875	0.99075	0.99975	0.98375	0.987275	0.969275	0.993275	0.997275	0.984275	0.9546	0.997275	0.98975	0.98475	0.98975	0.98475		0.97875	0.97775	0.97875	0.97775	0.97575	0.99175	0.972525	0.988525	0.972525	0.988525
37	1.043	1.051	1.044	1.037	0.97246	0.97846	0.97246	0.97846	0.98646	0.98746	0.96746	0.96646	0.96146	0.96046	0.98434	0.98134	0.99234	0.98534	0.99634	0.98034	0.984166	0.969166	0.992166	1.00017	0.986166	0.9527	1.00017	0.99034	0.98534	0.99034	0.98534		0.98146	0.98146	0.98146	0.98146	0.97846	0.98946	0.975106	0.986106	0.975106	0.986106
38	1.044	1.045	1.035	1.036	0.97317	0.97217	0.97317	0.97217	0.98117	0.98017	0.96817	0.96517	0.95917	0.95917	0.98293	0.97993	0.98593	0.98593	0.99793	0.98093	0.984057	0.973057	0.989057	0.997057	0.984057	0.9578	0.997057	0.98393	0.97893	0.98393	0.97893		0.97917	0.97517	0.97917	0.97517	0.97217	0.98717	0.968687	0.983687	0.968687	0.983687
39	1.04	1.043	1.039	1.04	0.97688	0.97188	0.97688	0.97188	0.97988	0.98288	0.96088	0.95888	0.95288	0.95388	0.98052	0.97052	0.97852	0.97552	0.98752	0.97452	0.975948	0.963948	0.984948	0.992948	0.977948	0.9549	0.992948	0.97852	0.97752	0.97852	0.97752		0.97488	0.97288	0.97488	0.97288	0.96888	0.98088	0.965268	0.977268	0.965268	0.977268
40	1.041	1.044	1.039	1.035	0.96959	0.97059	0.96959	0.97059	0.98159	0.98159	0.96359	0.96259	0.95159	0.95059	0.97911	0.97711	0.97911	0.97411	0.99211	0.97311	0.975839	0.962839	0.986839	0.991839	0.974839	0.948	0.991839	0.98311	0.97411	0.98311	0.97411		0.97359	0.96659	0.97359	0.96659	0.96959	0.97959	0.965849	0.975849	0.965849	0.975849
41	1.04	1.046	1.036	1.039	0.9633	0.9683	0.9633	0.9683	0.9733	0.9753	0.9633	0.9613	0.9493	0.9533	0.9727	0.9697	0.9787	0.9717	0.9877	0.9697	0.97573	0.95673	0.98473	0.98573	0.97273	0.9481	0.98573	0.9757	0.9717	0.9757	0.9717		0.9673	0.9673	0.9673	0.9673	0.9673	0.9783	0.96343	0.97443	0.96343	0.97443
42	1.041	1.041	1.038	1.038	0.96501	0.96601	0.96501	0.96601	0.97001	0.97101	0.95901	0.96101	0.95001	0.94901	0.96929	0.96429	0.96829	0.97329	0.98129	0.96829	0.970621	0.961621	0.980621	0.988621	0.972621	0.9402	0.988621	0.97729	0.97029	0.97729	0.97029		0.96801	0.96301	0.96801	0.96301	0.96401	0.97701	0.960011	0.973011	0.960011	0.973011
43	1.037	1.046	1.034	1.036	0.96072	0.96272	0.96072	0.96272	0.97472	0.97272	0.95272	0.94872	0.94372	0.94372	0.96988	0.96288	0.97088	0.96888	0.98288	0.96788	0.966512	0.956512	0.978512	0.983512	0.972512	0.9393	0.983512	0.97088	0.96888	0.97088	0.96888		0.96272	0.96872	0.96272	0.96872	0.96472	0.97872	0.960592	0.974592	0.960592	0.974592
44	1.04	1.038	1.037	1.035	0.95843	0.95743	0.95843	0.95743	0.96543	0.96443	0.95043	0.95443	0.93743	0.93943	0.96247	0.96047	0.96147	0.96947	0.97547	0.96147	0.968403	0.950403	0.970403	0.974403	0.965403	0.9364	0.974403	0.96647	0.96747	0.96647	0.96747		0.95943	0.95343	0.95943	0.95343	0.95543	0.97343	0.951173	0.969173	0.951173	0.969173
45	1.036	1.041	1.033	1.031	0.95614	0.95514	0.95614	0.95514	0.96414	0.96414	0.94214	0.94614	0.93514	0.93414	0.96106	0.95706	0.96206	0.96106	0.97306	0.95806	0.959294	0.949294	0.971294	0.975294	0.963294	0.9325	0.975294	0.96206	0.95706	0.96206	0.95706		0.95714	0.95514	0.95714	0.95514	0.95114	0.96914	0.946754	0.964754	0.946754	0.964754
46	1.039	1.044	1.037	1.034	0.95485	0.95385	0.95485	0.95385	0.96585	0.96885	0.94685	0.93885	0.93685	0.93885	0.95365	0.95565	0.95965	0.95965	0.97165	0.95465	0.961185	0.949185	0.967185	0.979185	0.963185	0.9276	0.979185	0.96465	0.95765	0.96465	0.95765		0.96185	0.95485	0.96185	0.95485	0.94985	0.96985	0.945335	0.965335	0.945335	0.965335
47	1.036	1.04	1.03	1.03	0.94356	0.94656	0.94356	0.94656	0.95256	0.95356	0.93556	0.93756	0.92956	0.92756	0.95324	0.94824	0.95524	0.95524	0.96424	0.94724	0.953076	0.936076	0.964076	0.968076	0.958076	0.9317	0.968076	0.95824	0.94924	0.95824	0.94924		0.95256	0.94456	0.95256	0.94456	0.94756	0.95956	0.942916	0.954916	0.942916	0.954916
48	1.042	1.047	1.038	1.038	0.94927	0.95027	0.94927	0.95027	0.95527	0.95627	0.94127	0.94327	0.92927	0.93027	0.95483	0.94683	0.95583	0.95983	0.97083	0.95383	0.960967	0.943967	0.965967	0.973967	0.958967	0.9238	0.973967	0.95983	0.95483	0.95983	0.95483		0.95227	0.95127	0.95227	0.95127	0.95227	0.96527	0.947497	0.960497	0.947497	0.960497
49	1.051	1.043	1.04	1.036	0.94698	0.94398	0.94698	0.94398	0.95598	0.95798	0.93498	0.94098	0.92698	0.93198	0.95342	0.94842	0.95942	0.95842	0.96542	0.95542	0.961858	0.943858	0.961858	0.967858	0.953858	0.9239	0.967858	0.95442	0.95142	0.95442	0.95142		0.95098	0.94798	0.95098	0.94798	0.94798	0.95898	0.943078	0.954078	0.943078	0.954078
50	1.044	1.038	1.042	1.036	0.94469	0.94669	0.94469	0.94669	0.95369	0.95269	0.93269	0.93369	0.92469	0.92469	0.95201	0.94601	0.95001	0.95201	0.96401	0.94801	0.951749	0.942749	0.960749	0.965749	0.951749	0.916	0.965749	0.95101	0.95001	0.95101	0.95001		0.94869	0.94369	0.94869	0.94369	0.94769	0.95869	0.942659	0.953659	0.942659	0.953659
51	1.045	1.045	1.037	1.035	0.9404	0.9394	0.9404	0.9394	0.9474	0.9514	0.9324	0.9324	0.9214	0.9234	0.9446	0.9436	0.9506	0.9486	0.9576	0.9446	0.94964	0.93564	0.95964	0.96764	0.95164	0.9111	0.96764	0.9516	0.9496	0.9516	0.9496		0.9454	0.9394	0.9454	0.9394	0.9414	0.9564	0.93624	0.95124	0.93624	0.95124
52	1.035	1.043	1.038	1.034	0.93711	0.93811	0.93711	0.93811	0.94611	0.94711	0.92211	0.93211	0.92111	0.92211	0.94419	0.94119	0.94019	0.94219	0.95819	0.94219	0.947531	0.934531	0.951531	0.959531	0.941531	0.9222	0.959531	0.94819	0.94319	0.94819	0.94319		0.94211	0.93811	0.94211	0.93811	0.93611	0.94811	0.930821	0.942821	0.930821	0.942821
53	1.043	1.043	1.037	1.035	0.93382	0.93382	0.93382	0.93382	0.94382	0.93982	0.92482	0.92482	0.91682	0.91982	0.93878	0.93178	0.93878	0.94078	0.95278	0.93578	0.945422	0.932422	0.947422	0.960422	0.943422	0.9143	0.960422	0.94478	0.93778	0.94478	0.93778		0.93882	0.93582	0.93882	0.93582	0.93082	0.94682	0.925402	0.941402	0.925402	0.941402
54	1.038	1.041	1.033	1.033	0.92953	0.93153	0.92953	0.93153	0.93553	0.93753	0.91753	0.92153	0.90653	0.91153	0.93537	0.93337	0.93437	0.93437	0.94637	0.93037	0.939313	0.927313	0.945313	0.954313	0.942313	0.9114	0.954313	0.93837	0.92937	0.93837	0.92937		0.93253	0.93053	0.93253	0.93053	0.92653	0.94253	0.920983	0.936983	0.920983	0.936983
55	1.036	1.04	1.032	1.03	0.92524	0.92924	0.92524	0.92924	0.93724	0.93724	0.91024	0.91524	0.90924	0.91124	0.93196	0.92496	0.92996	0.93696	0.94796	0.92896	0.935204	0.925204	0.943204	0.952204	0.935204	0.9105	0.952204	0.93296	0.93096	0.93296	0.93096		0.93324	0.92324	0.93324	0.92324	0.92424	0.94124	0.918564	0.935564	0.918564	0.935564
56	1.035	1.039	1.032	1.038	0.92795	0.92495	0.92795	0.92495	0.93495	0.93195	0.91395	0.91595	0.90495	0.90795	0.93255	0.92555	0.93355	0.93455	0.94455	0.92755	0.936095	0.927095	0.942095	0.949095	0.935095	0.9046	0.949095	0.93255	0.93255	0.93255	0.93255		0.92795	0.92695	0.92795	0.92695	0.92495	0.93595	0.919145	0.930145	0.919145	0.930145
57	1.037	1.04	1.03	1.03	0.92166	0.92066	0.92166	0.92066	0.92966	0.93366	0.90966	0.90866	0.90266	0.89966	0.92614	0.92214	0.92714	0.93014	0.93714	0.92814	0.929986	0.918986	0.937986	0.945986	0.928986	0.9037	0.945986	0.93114	0.93014	0.93114	0.93014		0.92466	0.92566	0.92466	0.92566	0.92066	0.93666	0.914726	0.930726	0.914726	0.930726
58	1.038	1.038	1.032	1.031	0.91837	0.92137	0.91837	0.92137	0.92537	0.93437	0.91437	0.91337	0.90637	0.90437	0.93073	0.92573	0.92573	0.92873	0.94273	0.92373	0.930877	0.918877	0.940877	0.946877	0.930877	0.8938	0.946877	0.93073	0.92773	0.93073	0.92773		0.92437	0.92137	0.92437	0.92137	0.92337	0.93737	0.917307	0.931307	0.917307	0.931307
59	1.036	1.043	1.033	1.031	0.91508	0.91508	0.91508	0.91508	0.92008	0.92608	0.90808	0.90608	0.90008	0.90308	0.92332	0.91532	0.92232	0.92632	0.93732	0.91732	0.923768	0.907768	0.934768	0.938768	0.928768	0.8949	0.938768	0.92332	0.92332	0.92332	0.92332		0.91808	0.91408	0.91808	0.91408	0.91508	0.92908	0.908888	0.922888	0.908888	0.922888
60	1.041	1.044	1.032	1.033	0.91579	0.91679	0.91579	0.91679	0.92379	0.92479	0.90379	0.90479	0.89579	0.89779	0.92491	0.91691	0.92191	0.91891	0.93491	0.91691	0.927659	0.915659	0.938659	0.943659	0.927659	0.896	0.943659	0.92791	0.91891	0.92791	0.91891		0.92479	0.91979	0.92479	0.91979	0.91979	0.93279	0.913469	0.926469	0.913469	0.926469
61	1.034	1.039	1.034	1.032	0.9095	0.9085	0.9095	0.9085	0.9135	0.9175	0.9005	0.9035	0.8935	0.8965	0.9185	0.9125	0.9155	0.9155	0.9275	0.9075	0.92155	0.90655	0.92555	0.93555	0.92055	0.8971	0.93555	0.9235	0.9155	0.9235	0.9155		0.9115	0.9105	0.9115	0.9105	0.9115	0.9245	0.90505	0.91805	0.90505	0.91805
62	1.032	1.034	1.029	1.028	0.91121	0.90721	0.91121	0.90721	0.91621	0.91921	0.89621	0.89621	0.88821	0.88621	0.91609	0.90709	0.91309	0.91109	0.92509	0.90509	0.915441	0.903441	0.926441	0.932441	0.916441	0.8862	0.932441	0.91909	0.91309	0.91909	0.91309		0.91721	0.91021	0.91721	0.91021	0.90921	0.92421	0.902631	0.917631	0.902631	0.917631
63	1.041	1.041	1.037	1.033	0.91292	0.91392	0.91292	0.91392	0.91992	0.92192	0.89792	0.90292	0.89192	0.89192	0.92168	0.91268	0.91668	0.92268	0.93168	0.91568	0.921332	0.907332	0.932332	0.935332	0.917332	0.8843	0.935332	0.91968	0.91668	0.91968	0.91668		0.91292	0.91692	0.91292	0.91692	0.91092	0.92592	0.904212	0.919212	0.904212	0.919212
64	1.037	1.036	1.037	1.03	0.90563	0.90563	0.90563	0.90563	0.91263	0.91663	0.89163	0.89263	0.88463	0.88663	0.91227	0.90727	0.90827	0.90627	0.92227	0.90727	0.913223	0.901223	0.922223	0.931223	0.915223	0.8844	0.931223	0.91527	0.91127	0.91527	0.91127		0.90463	0.90863	0.90463	0.90863	0.90763	0.91863	0.900793	0.911793	0.900793	0.911793
65	1.037	1.034	1.032	1.031	0.89934	0.90534	0.89934	0.90534	0.90934	0.90834	0.88734	0.89034	0.87834	0.87834	0.90686	0.90086	0.90486	0.90686	0.91786	0.89986	0.914114	0.904114	0.919114	0.925114	0.912114	0.8845	0.925114	0.91486	0.90086	0.91486	0.90086		0.90634	0.90134	0.90634	0.90134	0.90434	0.91034	0.897374	0.903374	0.897374	0.903374
66	1.034	1.037	1.025	1.029	0.89705	0.89205	0.89705	0.89205	0.91005	0.90205	0.88605	0.88605	0.87805	0.87705	0.89945	0.89445	0.89345	0.90245	0.91945	0.90145	0.907005	0.896005	0.917005	0.922005	0.908005	0.8786	0.922005	0.90345	0.90145	0.90345	0.90145		0.89905	0.89605	0.89905	0.89605	0.89805	0.91305	0.890955	0.905955	0.890955	0.905955
67	1.034	1.038	1.03	1.024	0.89376	0.89176	0.89376	0.89176	0.90176	0.90476	0.88276	0.87876	0.87376	0.87576	0.89704	0.89404	0.89604	0.90304	0.91304	0.90004	0.905896	0.893896	0.915896	0.921896	0.905896	0.8747	0.921896	0.90304	0.90104	0.90304	0.90104		0.89776	0.89576	0.89776	0.89576	0.89576	0.91076	0.888536	0.903536	0.888536	0.903536
68	1.031	1.037	1.032	1.026	0.88947	0.89047	0.88947	0.89047	0.89747	0.89747	0.87547	0.88347	0.87347	0.87147	0.89563	0.88863	0.89763	0.89463	0.90763	0.89263	0.901787	0.896787	0.911787	0.919787	0.902787	0.8748	0.919787	0.90063	0.89663	0.90063	0.89663		0.89747	0.88847	0.89747	0.88847	0.88947	0.90447	0.882117	0.897117	0.882117	0.897117
69	1.027	1.032	1.024	1.021	0.88418	0.88418	0.88418	0.88418	0.88818	0.89218	0.86918	0.87118	0.86518	0.86618	0.88622	0.88522	0.89122	0.88222	0.89822	0.88222	0.894678	0.879678	0.904678	0.911678	0.896678	0.8729	0.911678	0.89222	0.88722	0.89222	0.88722		0.88418	0.88518	0.88418	0.88518	0.88118	0.89418	0.873698	0.886698	0.873698	0.886698
70	1.031	1.034	1.029	1.024	0.88189	0.88989	0.88189	0.88989	0.89289	0.89489	0.87589	0.87589	0.86389	0.86889	0.89081	0.88481	0.88281	0.89281	0.90281	0.88781	0.896569	0.883569	0.905569	0.915569	0.898569	0.864	0.915569	0.89581	0.88781	0.89581	0.88781		0.89089	0.88589	0.89089	0.88589	0.88089	0.90089	0.873279	0.893279	0.873279	0.893279
71	1.029	1.035	1.028	1.027	0.8856	0.8866	0.8856	0.8866	0.8876	0.8936	0.8686	0.8766	0.8636	0.8626	0.8904	0.8844	0.8854	0.8914	0.8994	0.8824	0.89846	0.87946	0.90946	0.90946	0.89546	0.8661	0.90946	0.8884	0.8874	0.8884	0.8874		0.8836	0.8796	0.8836	0.8796	0.8806	0.9016	0.87286	0.89386	0.87286	0.89386
72	1.037	1.038	1.027	1.023	0.87931	0.88331	0.87931	0.88331	0.88931	0.89131	0.87331	0.87331	0.86031	0.86931	0.88299	0.88499	0.88799	0.89299	0.90299	0.88399	0.891351	0.879351	0.909351	0.912351	0.890351	0.8602	0.912351	0.88899	0.88899	0.88899	0.88899		0.88031	0.88531	0.88031	0.88531	0.88031	0.89931	0.872441	0.891441	0.872441	0.891441
73	1.031	1.033	1.027	1.026	0.87402	0.87602	0.87402	0.87602	0.88702	0.88302	0.86002	0.86102	0.85102	0.85402	0.87658	0.87058	0.87558	0.88158	0.89158	0.87658	0.885242	0.871242	0.899242	0.902242	0.890242	0.8593	0.902242	0.88058	0.87858	0.88058	0.87858		0.87602	0.87702	0.87602	0.87702	0.87602	0.88502	0.868022	0.877022	0.868022	0.877022
74	1.029	1.034	1.027	1.022	0.87173	0.87373	0.87173	0.87373	0.88373	0.88573	0.86173	0.86573	0.85273	0.85673	0.88117	0.87317	0.87517	0.88117	0.89617	0.87717	0.887133	0.878133	0.894133	0.903133	0.887133	0.8614	0.903133	0.88617	0.87717	0.88617	0.87717		0.87673	0.87673	0.87673	0.87673	0.87673	0.89073	0.868603	0.882603	0.868603	0.882603
75	1.034	1.033	1.031	1.026	0.87244	0.87444	0.87244	0.87444	0.88144	0.88244	0.86144	0.86044	0.85444	0.85144	0.88176	0.87176	0.87576	0.87976	0.89176	0.87476	0.886024	0.877024	0.895024	0.904024	0.886024	0.8565	0.904024	0.88276	0.87576	0.88276	0.87576		0.87844	0.87344	0.87844	0.87344	0.87344	0.88944	0.865184	0.881184	0.865184	0.881184
76	1.032	1.032	1.033	1.03	0.86915	0.87115	0.86915	0.87115	0.88015	0.87915	0.86015	0.86415	0.85315	0.85015	0.87935	0.87135	0.87235	0.87835	0.89235	0.86935	0.883915	0.871915	0.896915	0.897915	0.885915	0.8476	0.897915	0.87735	0.87835	0.87735	0.87835		0.87815	0.87115	0.87815	0.87115	0.87215	0.88615	0.863765	0.877765	0.863765	0.877765
77	1.027	1.032	1.025	1.028	0.86386	0.86586	0.86386	0.86586	0.87286	0.87186	0.85586	0.85086	0.84586	0.84386	0.86894	0.86194	0.86794	0.87094	0.88294	0.86694	0.881806	0.864806	0.886806	0.893806	0.877806	0.8547	0.893806	0.87294	0.86894	0.87294	0.86894		0.87086	0.86386	0.87086	0.86386	0.86586	0.87886	0.857346	0.870346	0.857346	0.870346
78	1.027	1.029	1.023	1.025	0.86157	0.86557	0.86157	0.86557	0.86657	0.87557	0.84857	0.84857	0.84157	0.84457	0.86953	0.86653	0.86653	0.87153	0.88253	0.86653	0.875697	0.864697	0.891697	0.895697	0.874697	0.8508	0.895697	0.86953	0.87053	0.86953	0.87053		0.86357	0.86857	0.86357	0.86857	0.86457	0.88257	0.855927	0.873927	0.855927	0.873927
79	1.028	1.031	1.025	1.02	0.85928	0.86128	0.85928	0.86128	0.86828	0.87028	0.84628	0.84828	0.83828	0.84028	0.86312	0.85912	0.86312	0.86312	0.87812	0.86012	0.871588	0.854588	0.883588	0.885588	0.872588	0.8469	0.885588	0.86612	0.86412	0.86612	0.86412		0.86028	0.86028	0.86028	0.86028	0.86328	0.87428	0.854508	0.865508	0.854508	0.865508
80	1.024	1.029	1.022	1.019	0.85399	0.85699	0.85399	0.85699	0.86699	0.86699	0.84199	0.84399	0.83299	0.83599	0.86171	0.85471	0.86171	0.85871	0.86771	0.85271	0.869479	0.856479	0.877479	0.884479	0.863479	0.842	0.884479	0.86271	0.85671	0.86271	0.85671		0.85699	0.85599	0.85699	0.85599	0.85599	0.87099	0.847089	0.862089	0.847089	0.862089
81	1.034	1.034	1.027	1.025	0.8567	0.8557	0.8567	0.8557	0.8647	0.8647	0.8437	0.8457	0.8347	0.8367	0.8593	0.8553	0.8593	0.8613	0.8733	0.8563	0.87237	0.86037	0.88037	0.88737	0.86637	0.8421	0.88737	0.8683	0.8623	0.8683	0.8623		0.8597	0.8607	0.8597	0.8607	0.8627	0.8777	0.85367	0.86867	0.85367	0.86867
82	1.028	1.033	1.022	1.023	0.85241	0.85241	0.85241	0.85241	0.85741	0.85941	0.83941	0.84441	0.83341	0.83341	0.85589	0.85289	0.85589	0.85989	0.87089	0.85289	0.868261	0.853261	0.872261	0.878261	0.866261	0.8332	0.878261	0.86189	0.85789	0.86189	0.85789		0.85741	0.85641	0.85741	0.85641	0.85441	0.86741	0.845251	0.858251	0.845251	0.858251
83	1.029	1.034	1.019	1.022	0.85312	0.85312	0.85312	0.85312	0.86212	0.86212	0.83712	0.83812	0.83212	0.83112	0.85048	0.84748	0.85248	0.85748	0.86848	0.84748	0.864152	0.854152	0.876152	0.880152	0.860152	0.8423	0.880152	0.86048	0.85448	0.86048	0.85448		0.85512	0.85312	0.85512	0.85312	0.85012	0.86812	0.840832	0.858832	0.840832	0.858832
84	1.031	1.033	1.028	1.028	0.84583	0.84783	0.84583	0.84783	0.85383	0.85583	0.82983	0.84083	0.82483	0.82783	0.85407	0.84707	0.85207	0.85507	0.86707	0.85007	0.864043	0.849043	0.875043	0.878043	0.860043	0.8284	0.878043	0.85607	0.85207	0.85607	0.85207		0.85283	0.85383	0.85283	0.85383	0.85183	0.86683	0.842413	0.857413	0.842413	0.857413
85	1.024	1.03	1.026	1.022	0.84454	0.84954	0.84454	0.84954	0.85454	0.85654	0.83454	0.83554	0.83054	0.82754	0.84966	0.84566	0.85066	0.85266	0.86366	0.84666	0.859934	0.850934	0.869934	0.878934	0.857934	0.8265	0.878934	0.85466	0.85066	0.85466	0.85066		0.85054	0.85054	0.85054	0.85054	0.84954	0.86154	0.839994	0.851994	0.839994	0.851994
86	1.034	1.032	1.023	1.021	0.84025	0.84325	0.84025	0.84325	0.85225	0.85525	0.82825	0.83125	0.82025	0.82425	0.85225	0.83625	0.84425	0.84925	0.86125	0.84125	0.855825	0.847825	0.867825	0.871825	0.855825	0.8236	0.871825	0.85025	0.84825	0.85025	0.84825		0.84825	0.84725	0.84825	0.84725	0.84625	0.86025	0.836575	0.850575	0.836575	0.850575
87	1.025	1.028	1.022	1.022	0.83796	0.83896	0.83796	0.83896	0.84396	0.84896	0.82796	0.82596	0.81696	0.81596	0.84284	0.83784	0.83784	0.84584	0.85184	0.83684	0.854716	0.842716	0.860716	0.869716	0.850716	0.8317	0.869716	0.84784	0.84284	0.84784	0.84284		0.84296	0.84196	0.84296	0.84196	0.83796	0.85596	0.828156	0.846156	0.828156	0.846156
88	1.028	1.032	1.023	1.023	0.83767	0.83867	0.83767	0.83867	0.84567	0.84867	0.82167	0.82367	0.81467	0.81967	0.83843	0.83443	0.84043	0.84743	0.85443	0.83743	0.851607	0.835607	0.859607	0.869607	0.849607	0.8218	0.869607	0.84443	0.84243	0.84443	0.84243		0.84267	0.83767	0.84267	0.83767	0.83667	0.85367	0.826737	0.843737	0.826737	0.843737
89	1.026	1.028	1.019	1.021	0.83038	0.83638	0.83038	0.83638	0.83938	0.84238	0.81838	0.82338	0.81038	0.81338	0.84102	0.83602	0.83602	0.83802	0.85302	0.83302	0.850498	0.840498	0.859498	0.864498	0.849498	0.8219	0.864498	0.84102	0.84002	0.84102	0.84002		0.84038	0.83238	0.84038	0.83238	0.83138	0.84938	0.821318	0.839318	0.821318	0.839318
90	1.025	1.027	1.024	1.017	0.82709	0.82809	0.82709	0.82809	0.83309	0.83709	0.81409	0.81909	0.81109	0.81009	0.83361	0.82461	0.82961	0.83661	0.84661	0.82561	0.844389	0.829389	0.856389	0.862389	0.845389	0.819	0.862389	0.84061	0.83561	0.84061	0.83561		0.83409	0.83409	0.83409	0.83409	0.83409	0.84709	0.823899	0.836899	0.823899	0.836899
91	1.023	1.028	1.026	1.02	0.8278	0.8278	0.8278	0.8278	0.8348	0.8368	0.8128	0.8178	0.8048	0.8128	0.8332	0.8242	0.8302	0.8362	0.8472	0.8292	0.84428	0.82828	0.85128	0.85928	0.84528	0.8101	0.85928	0.8372	0.8382	0.8372	0.8382		0.8338	0.8318	0.8338	0.8318	0.8298	0.8468	0.81948	0.83648	0.81948	0.83648
92	1.027	1.029	1.023	1.021	0.82651	0.82551	0.82651	0.82551	0.83851	0.83651	0.81051	0.81551	0.80451	0.81051	0.83379	0.82879	0.82879	0.82979	0.84179	0.82379	0.848171	0.833171	0.852171	0.854171	0.843171	0.8092	0.854171	0.83479	0.82679	0.83479	0.82679		0.82751	0.82851	0.82751	0.82851	0.83151	0.84251	0.821061	0.832061	0.821061	0.832061
93	1.026	1.027	1.018	1.019	0.82022	0.82022	0.82022	0.82022	0.83122	0.83422	0.80822	0.80822	0.79922	0.80322	0.83038	0.82038	0.82638	0.82838	0.83838	0.82138	0.841062	0.827062	0.844062	0.856062	0.837062	0.8143	0.856062	0.83438	0.82538	0.83438	0.82538		0.82622	0.82822	0.82622	0.82822	0.82622	0.83922	0.815642	0.828642	0.815642	0.828642
94	1.034	1.034	1.029	1.02	0.81893	0.82293	0.81893	0.82293	0.83493	0.83393	0.80693	0.81193	0.80093	0.80393	0.82797	0.82197	0.82497	0.83097	0.84397	0.82097	0.838953	0.828953	0.851953	0.853953	0.837953	0.8294	0.853953	0.83397	0.82597	0.83397	0.82597		0.83093	0.82493	0.83093	0.82493	0.82793	0.83893	0.817223	0.828223	0.817223	0.828223
95	1.024	1.027	1.017	1.02	0.81764	0.81964	0.81764	0.81964	0.82564	0.82864	0.80264	0.80364	0.79764	0.79564	0.82156	0.81356	0.82156	0.82356	0.83456	0.81656	0.831844	0.819844	0.847844	0.854844	0.829844	0.8015	0.854844	0.82756	0.81856	0.82756	0.81856		0.81764	0.82264	0.81764	0.82264	0.82064	0.83364	0.809804	0.822804	0.809804	0.822804
96	1.022	1.027	1.017	1.014	0.80935	0.80935	0.80935	0.80935	0.81635	0.82235	0.79535	0.80035	0.79135	0.79535	0.81215	0.81615	0.81515	0.81515	0.82815	0.81615	0.827735	0.816735	0.836735	0.841735	0.822735	0.7996	0.841735	0.81915	0.81715	0.81915	0.81715		0.81935	0.81435	0.81935	0.81435	0.81335	0.83335	0.802385	0.822385	0.802385	0.822385
97	1.023	1.023	1.018	1.013	0.80906	0.80706	0.80906	0.80706	0.81706	0.82006	0.79306	0.79806	0.78906	0.79006	0.81274	0.80774	0.80974	0.81474	0.82674	0.80774	0.823626	0.809626	0.833626	0.843626	0.826626	0.7957	0.843626	0.81374	0.81474	0.81374	0.81474		0.81606	0.81506	0.81606	0.81506	0.80806	0.82206	0.796966	0.810966	0.796966	0.810966
98	1.028	1.036	1.022	1.023	0.81377	0.81377	0.81377	0.81377	0.82377	0.82377	0.79777	0.79877	0.78877	0.79177	0.81833	0.81433	0.81233	0.81433	0.83133	0.81233	0.832517	0.820517	0.844517	0.846517	0.829517	0.7958	0.846517	0.82333	0.81733	0.82333	0.81733		0.81877	0.81977	0.81877	0.81977	0.81477	0.83577	0.803547	0.824547	0.803547	0.824547
99	1.022	1.023	1.013	1.014	0.80748	0.80748	0.80748	0.80748	0.81248	0.82048	0.79448	0.79848	0.78148	0.78148	0.80792	0.80292	0.80392	0.81092	0.82192	0.80392	0.823408	0.810408	0.833408	0.838408	0.819408	0.7959	0.838408	0.80792	0.80892	0.80792	0.80892		0.81348	0.80548	0.81348	0.80548	0.80848	0.82348	0.797128	0.812128	0.797128	0.812128
100	1.022	1.027	1.021	1.017	0.80419	0.80419	0.80419	0.80419	0.81319	0.81019	0.78419	0.79219	0.78319	0.78519	0.80851	0.80251	0.80651	0.80851	0.81951	0.79851	0.822299	0.811299	0.836299	0.836299	0.816299	0.792	0.836299	0.81351	0.80351	0.81351	0.80351		0.81019	0.80719	0.81019	0.80719	0.80919	0.82019	0.797709	0.808709	0.797709	0.808709
101	1.023	1.024	1.017	1.019	0.7999	0.8029	0.7999	0.8029	0.8089	0.8119	0.7849	0.7889	0.7759	0.7749	0.8071	0.7961	0.8011	0.8051	0.8161	0.8011	0.81819	0.80919	0.83519	0.83119	0.81619	0.7941	0.83119	0.8121	0.8031	0.8121	0.8031		0.8029	0.8069	0.8029	0.8069	0.8089	0.8199	0.79729	0.80829	0.79729	0.80829
102	1.024	1.025	1.018	1.014	0.79561	0.79761	0.79561	0.79761	0.80361	0.80761	0.78061	0.78461	0.77561	0.77961	0.79769	0.79269	0.79669	0.80269	0.81469	0.79569	0.816081	0.803081	0.823081	0.828081	0.812081	0.7862	0.828081	0.80469	0.80369	0.80469	0.80369		0.79961	0.79961	0.79961	0.79961	0.80061	0.81261	0.788871	0.800871	0.788871	0.800871
103	1.023	1.027	1.017	1.016	0.79432	0.79632	0.79432	0.79632	0.80432	0.80632	0.77532	0.78432	0.77532	0.77232	0.80228	0.79328	0.79628	0.80428	0.81128	0.79628	0.808972	0.799972	0.821972	0.833972	0.809972	0.7863	0.833972	0.80328	0.79928	0.80328	0.79928		0.80132	0.79932	0.80132	0.79932	0.79832	0.81932	0.786452	0.807452	0.786452	0.807452
104	1.028	1.031	1.023	1.022	0.79303	0.79803	0.79303	0.79803	0.80703	0.80803	0.77703	0.78503	0.77703	0.77603	0.80187	0.79487	0.79787	0.80087	0.80787	0.78987	0.815863	0.799863	0.826863	0.833863	0.813863	0.8064	0.833863	0.80787	0.79687	0.80787	0.79687		0.80303	0.80003	0.80303	0.80003	0.79903	0.81703	0.787033	0.805033	0.787033	0.805033
105	1.015	1.025	1.028	1.03	0.79474	0.78874	0.79474	0.78874	0.79674	0.78874	0.79074	0.78874	0.79774	0.79774	0.77046	0.79846	0.80546	0.76946	0.78946	0.79446	0.819754	0.822754	0.812754	0.818754	0.810754	0.7785	0.818754	0.78246	0.78046	0.78246	0.78046		0.77474	0.77074	0.77474	0.77074	0.77274	0.77474	0.760614	0.762614	0.760614	0.762614
106	1.02	1.025	1.01	1.016	0.78445	0.78645	0.78445	0.78645	0.79245	0.79245	0.76445	0.77045	0.76045	0.76245	0.78605	0.78005	0.77905	0.79105	0.79905	0.78105	0.801645	0.795645	0.811645	0.818645	0.798645	0.7826	0.818645	0.79205	0.78705	0.79205	0.78705		0.79145	0.78545	0.79145	0.78545	0.78845	0.80445	0.776195	0.792195	0.776195	0.792195
107	1.021	1.024	1.017	1.015	0.78116	0.78416	0.78116	0.78416	0.79416	0.79416	0.77016	0.77416	0.76316	0.76216	0.78564	0.78064	0.78364	0.78664	0.79864	0.78364	0.803536	0.791536	0.813536	0.822536	0.803536	0.7747	0.822536	0.78964	0.78364	0.78964	0.78364		0.78716	0.78916	0.78716	0.78916	0.78516	0.80316	0.772776	0.790776	0.772776	0.790776
108	1.02	1.023	1.015	1.014	0.78287	0.78487	0.78287	0.78487	0.78687	0.79287	0.76287	0.76587	0.75487	0.75687	0.78623	0.78023	0.78323	0.78423	0.79223	0.77623	0.796427	0.787427	0.809427	0.817427	0.797427	0.7778	0.817427	0.78823	0.78423	0.78823	0.78423		0.78387	0.78387	0.78387	0.78387	0.78687	0.80187	0.774357	0.789357	0.774357	0.789357
109	1.021	1.022	1.019	1.017	0.78058	0.77958	0.78058	0.77958	0.78758	0.78958	0.76358	0.76358	0.75958	0.75758	0.78382	0.77682	0.77882	0.78182	0.79282	0.77982	0.801318	0.785318	0.810318	0.817318	0.797318	0.7719	0.817318	0.78682	0.78182	0.78682	0.78182		0.78258	0.78058	0.78258	0.78058	0.78258	0.79858	0.769938	0.785938	0.769938	0.785938
110	1.02	1.026	1.021	1.019	0.77529	0.77729	0.77529	0.77729	0.78229	0.78729	0.75829	0.76229	0.75329	0.75929	0.78241	0.77741	0.78341	0.78141	0.79241	0.77141	0.799209	0.787209	0.806209	0.814209	0.796209	0.769	0.814209	0.79141	0.78341	0.79141	0.78341		0.78429	0.78329	0.78429	0.78329	0.78329	0.80029	0.770519	0.787519	0.770519	0.787519
111	1.018	1.02	1.018	1.013	0.772	0.776	0.772	0.776	0.779	0.783	0.758	0.761	0.75	0.749	0.776	0.775	0.772	0.78	0.786	0.768	0.7881	0.7811	0.7991	0.8091	0.7851	0.7661	0.8091	0.779	0.772	0.779	0.772		0.781	0.773	0.781	0.773	0.777	0.792	0.7641	0.7791	0.7641	0.7791
112	1.021	1.028	1.019	1.016	0.77071	0.77871	0.77071	0.77871	0.78171	0.78371	0.75071	0.76271	0.74671	0.75171	0.77359	0.76959	0.77259	0.78059	0.79359	0.76659	0.792991	0.781991	0.806991	0.806991	0.789991	0.7632	0.806991	0.78159	0.77759	0.78159	0.77759		0.78071	0.77871	0.78071	0.77871	0.77571	0.79471	0.762681	0.781681	0.762681	0.781681
113	1.022	1.018	1.014	1.014	0.77042	0.76942	0.77042	0.76942	0.78142	0.78042	0.75242	0.75742	0.74442	0.74742	0.77118	0.76618	0.76718	0.77318	0.78418	0.76718	0.788882	0.776882	0.799882	0.805882	0.785882	0.7663	0.805882	0.77518	0.77118	0.77518	0.77118		0.77442	0.77542	0.77442	0.77542	0.77342	0.78842	0.760262	0.775262	0.760262	0.775262
114	1.024	1.027	1.013	1.013	0.76413	0.76413	0.76413	0.76413	0.77513	0.77313	0.74913	0.75513	0.74113	0.74613	0.76777	0.76377	0.76877	0.76777	0.78277	0.76577	0.784773	0.772773	0.798773	0.804773	0.778773	0.7564	0.804773	0.77477	0.76777	0.77477	0.76777		0.77013	0.76813	0.77013	0.76813	0.76913	0.78113	0.755843	0.767843	0.755843	0.767843
115	1.016	1.025	1.014	1.022	0.77184	0.76384	0.77184	0.76384	0.76584	0.76584	0.76284	0.76584	0.76684	0.76884	0.77036	0.76036	0.76636	0.74536	0.76136	0.76836	0.792664	0.784664	0.790664	0.790664	0.785664	0.7565	0.790664	0.76736	0.75136	0.76736	0.75136		0.77484	0.73984	0.77484	0.73984	0.77484	0.74184	0.761424	0.728424	0.761424	0.728424
116	1.019	1.022	1.013	1.018	0.75555	0.75655	0.75555	0.75655	0.76755	0.76855	0.74255	0.74655	0.73755	0.74055	0.76395	0.75795	0.75695	0.76595	0.77295	0.75695	0.781555	0.767555	0.791555	0.797555	0.779555	0.7586	0.797555	0.76895	0.76295	0.76895	0.76295		0.76655	0.76555	0.76655	0.76555	0.76455	0.78155	0.751005	0.768005	0.751005	0.768005
117	1.024	1.028	1.017	1.014	0.76126	0.75926	0.76126	0.75926	0.76726	0.77326	0.74526	0.74826	0.73826	0.74126	0.76854	0.76154	0.75854	0.76354	0.77754	0.76054	0.786446	0.770446	0.794446	0.797446	0.782446	0.7437	0.797446	0.76754	0.76954	0.76754	0.76954		0.76826	0.76626	0.76826	0.76626	0.76826	0.78126	0.754586	0.767586	0.754586	0.767586
118	1.021	1.022	1.013	1.014	0.75397	0.75697	0.75397	0.75697	0.76097	0.76297	0.74197	0.74297	0.72897	0.73797	0.76113	0.75313	0.75913	0.76013	0.77413	0.75013	0.777337	0.764337	0.786337	0.795337	0.773337	0.7478	0.795337	0.76213	0.75513	0.76213	0.75513		0.76097	0.75797	0.76097	0.75797	0.76197	0.77297	0.748167	0.759167	0.748167	0.759167
119	1.024	1.026	1.016	1.014	0.75468	0.75368	0.75468	0.75368	0.76368	0.76668	0.73568	0.74268	0.73268	0.73468	0.75672	0.75272	0.75072	0.75972	0.76972	0.75172	0.778228	0.766228	0.787228	0.791228	0.775228	0.7409	0.791228	0.75972	0.75672	0.75972	0.75672		0.75868	0.76168	0.75868	0.76168	0.76068	0.77668	0.746748	0.762748	0.746748	0.762748
120	1.018	1.023	1.014	1.016	0.75039	0.75139	0.75039	0.75139	0.75939	0.76139	0.73539	0.73939	0.72939	0.73239	0.75431	0.74931	0.75031	0.75531	0.76731	0.74731	0.776119	0.764119	0.786119	0.792119	0.770119		0.792119	0.76231	0.75131	0.76231	0.75131		0.75539	0.75639	0.75539	0.75639	0.75639	0.77539	0.742329	0.761329	0.742329	0.761329
121	1.022	1.022	1.016	1.013	0.7501	0.7451	0.7501	0.7451	0.7581	0.7591	0.7301	0.7321	0.7241	0.7291	0.7509	0.7459	0.7439	0.7529	0.7659	0.7469	0.77101	0.76101	0.78101	0.78701	0.76601		0.78701	0.7539	0.7529	0.7539	0.7529		0.7561	0.7521	0.7561	0.7521	0.7521	0.7711	0.73791	0.75691	0.73791	0.75691
122	1.024	1.026	1.02	1.015	0.74481	0.74581	0.74481	0.74581	0.75581	0.75681	0.72581	0.73281	0.72281	0.72681	0.74949	0.74249	0.74349	0.75149	0.75849	0.74649	0.767901	0.759901	0.778901	0.785901	0.760901		0.785901	0.75449	0.75149	0.75449	0.75149		0.75581	0.75181	0.75581	0.75181	0.75381	0.76481	0.739491	0.750491	0.739491	0.750491
123	1.015	1.016	1.015	1.012	0.73952	0.73752	0.73952	0.73752	0.74452	0.75252	0.72252	0.72752	0.71752	0.71952	0.74208	0.73508	0.74208	0.74408	0.75208	0.73708	0.767792	0.752792	0.769792	0.776792	0.757792		0.776792	0.74608	0.74008	0.74608	0.74008		0.74952	0.74552	0.74952	0.74552	0.74652	0.75752	0.732072	0.743072	0.732072	0.743072
124	1.019	1.026	1.017	1.016	0.74023	0.73823	0.74023	0.73823	0.74923	0.74923	0.72223	0.73123	0.71623	0.71923	0.74767	0.73767	0.74267	0.74567	0.75367	0.73467	0.763683	0.753683	0.778683	0.778683	0.758683		0.778683	0.74667	0.74467	0.74667	0.74467		0.74323	0.74423	0.74323	0.74423	0.74523	0.76123	0.730653	0.746653	0.730653	0.746653
125	1.016	1.018	1.014	1.01	0.737	0.739	0.737	0.739	0.747	0.749	0.717	0.723	0.713	0.712	0.73926	0.73426	0.73326	0.73926	0.74926	0.72826	0.761	0.749	0.77	0.777	0.754		0.777	0.748	0.744	0.748	0.744		0.741	0.741	0.741	0.741	0.743	0.758	0.727234	0.742234	0.727234	0.742234
126	1.021	1.022	1.017	1.015	0.739	0.739	0.739	0.739	0.744	0.753	0.721	0.731	0.716	0.717	0.74085	0.72985	0.73685	0.74385	0.75485	0.73185	0.758	0.751	0.769	0.779	0.754		0.779	0.75	0.745	0.75	0.745		0.744	0.745	0.744	0.745	0.741	0.759	0.722815	0.740815	0.722815	0.740815
127	1.02	1.018	1.017	1.015	0.736	0.74	0.736	0.74	0.749	0.748	0.717	0.727	0.713	0.719	0.73144	0.73044	0.73044	0.73544	0.74744	0.72544	0.762	0.748	0.774	0.778	0.758		0.778	0.75	0.744	0.75	0.744		0.741	0.744	0.741	0.744	0.744	0.755	0.723396	0.734396	0.723396	0.734396
128	1.018	1.019	1.01	1.007	0.738	0.737	0.738	0.737	0.742	0.746	0.716	0.724	0.708	0.714	0.73003	0.72303	0.72503	0.73603	0.74303	0.72403	0.755	0.745	0.768	0.772	0.754		0.772	0.743	0.741	0.743	0.741		0.74	0.742	0.74	0.742	0.74	0.755	0.716977	0.731977	0.716977	0.731977
129	1.017	1.017	1.01	1.012	0.731	0.731	0.731	0.731	0.742	0.74	0.713	0.722	0.713	0.716	0.72562	0.72062	0.72362	0.72862	0.73962	0.71962	0.759	0.745	0.766	0.773	0.757		0.773	0.743	0.741	0.743	0.741		0.741	0.738	0.741	0.738	0.739	0.756	0.713558	0.730558	0.713558	0.730558
130	1.01	1.014	1.009	1.012	0.729	0.731	0.729	0.731	0.741	0.74	0.712	0.721	0.708	0.712	0.71821	0.71221	0.71221	0.72521	0.73421	0.71121	0.756	0.741	0.761	0.768	0.749		0.768	0.744	0.738	0.744	0.738		0.742	0.739	0.742	0.739	0.739	0.753	0.711139	0.725139	0.711139	0.725139

[truncated: 10 more sheets: Activity CplxI, Mito Cplx II-ex, Activity Cplx II, Activity SIRT3, Mito Cplx IV-ex, Activity Cplx IV, ChIP-ddPCR + qPCR, 3C-ddPCR Myotubes, 3D-FISH MYOTUBES, 3D-FISH Arrested MEFs]
