# Supplementary material for: Mitochondrial function in skeletal myofibers is controlled by a TRF2‐SIRT3 axis over lifetime
Source: Aging Cell. 2020 Jan 28;19(3):e13097. doi: 10.1111/acel.13097 (PMC7059141; doi:10.1111/acel.13097)
Supplement: Supplementary file 6 [file ACEL-19-e13097-s006.xlsx]

## Sheet: peaks_TRF2+_TRF2-_ITS
Genes (+/-100kb peaks) subtelo in yellow	#chr	Peak start	Peak end	Peak def	peak enrichment score	distance.to.chr.end	ITS start	ITS end
MIR6859-1	chr1	131837	131980	Lost	11.04	131837
	chr1						180089	180998
	chr1	180704	181069	Gained	15.02	180704
	chr1	180741	181039	Lost	6.51	180741
	chr1						264919	264940
	chr1	271442	271565	Lost	12.54	271442
HIVEP3	chr1	41442663	41442797	Lost	10.2	41442663
	chr1	41551041	41551185	Gained	9.49	41551041
	chr1						41723813	41723838
	chr1	41855352	41855521	Gained	19.15	41855352
RNVU1-7	chr1	147983435	147983611	Lost	15.73	100972811
	chr1	147990934	147991078	Gained	16.41	100965344
	chr1						148082964	148082982
	chr1	148108186	148108396	Lost	7.51	100848026
PGBD2	chr1	248938622	248938763	Gained	10.44	17659
	chr1						248945555	248946422
	chr1	248945687	248946190	Lost	8.24	10232
GPR158	chr10						25407917	25407940
	chr10	25518772	25518920	Lost	10.93	25518772
	chr10	25520567	25520712	Gained	12.89	25520567
	chr10	25520806	25520909	Lost	12.01	25520806
ANTXRL	chr10						46295443	46295703
	chr10						46296119	46296149
	chr10	46358137	46358267	Lost	11.04	46358137
	chr10	46366444	46366571	Gained	19.15	46366444
PRKG1	chr10	52036759	52036892	Lost	12.75	52036759
	chr10	52270389	52270535	Gained	13.68	52270389
	chr10	52291722	52291934	Gained	24.62	52291722
	chr10	52291784	52291971	Lost	20.43	52291784
	chr10						52746182	52746201
SYCE1	chr10						133566534	133566881
	chr10	133581650	133581791	Gained	13.68	215631
	chr10	133651569	133651699	Lost	13.88	145723
	chr10	133664549	133664721	Gained	17.03	132701
	chr10	133664764	133665157	Gained	25.69	132265
SIRT3/ODF3/RIC8A/BET1L/MIR6743/PSMD13/SCGB1C1/LINC01001	chr11						175280	176542
	chr11	175629	175841	Lost	27.59	175629
	chr11	175717	175795/175795	Gained	18.77	175717
	chr11						191793	191899
OR9Q1	chr11						57979765	57979783
	chr11	57998458	57998603	Lost	11.04	57998458
	chr11	58042736	58042876	Gained	18.72	58042736
ALKBH8/CWF19L2	chr11	107375216	107375376	Lost	12.87	27711246
	chr11	107375420	107375588	Gained	16.41	27711034
	chr11	107465708	107465850	Lost	10.49	27620772
	chr11	107377199	107377387	Gained	14.81	27709235
	chr11	107378005	107378174	Lost	11.04	27708448
	chr11	107465708	107465850	Lost	10.49	27620772
	chr11						107487087	107487105
	chr11	107498124	107498268	Gained	24.62	27588354
TMEM132B	chr12	125298807	125298941	Gained	19.15	7976368
	chr12	125482160	125482295	Lost	12.87	7793014
	chr12						125538326	125538344
FAM138E	chr15	101916145	101916309	Lost	8.09	74880
	chr15	101860326	101860464	Gained	12.01	130725
	chr15	101919451	101919602	Gained	9.32	71587
	chr15	101945376	101945512	Gained	16.15	45677
	chr15	101972248	101972372	Gained	9.33	18817
	chr15	101978146	101978371	Gained	11.39	12818
	chr15	101919451	101919602	Gained	9.32	71587
	chr15	101945376	101945512	Gained	16.15	45677
	chr15	101972248	101972372	Gained	9.33	18817
	chr15	101978146	101978371	Gained	11.39	12818
	chr15						101980765	101981189
MIR3156-2/ANKRD30B	chr18	14820113	14820261	Gained	16.41	14820113
	chr18	14820332	14820476	Lost	12.87	14820332
	chr18						14879558	14879725
MIER2	chr19	230447	230586	Gained	13.68	230447
	chr19						245548	246002
	chr19						258043	258062
	chr19	312906	313051	Gained	11.95	312906
	chr19	361202	361366	Lost	9.11	361202
	chr19	410973	411224	Lost	7.31	410973
ZNF552/ZNF587B/ZNF586	chr19	57730889	57731125	Lost	17.76	886491
	chr19	57730901	57731041	Gained	16.41	886575
	chr19						57828871	57828890
ALK	chr2	29092975	29093198	Lost	13.11	29092975
	chr2	29093046	29093167	Gained	19.15	29093046
	chr2						29376373	29376391
	chr2	29674187	29674358	Gained	17.28	29674187
	chr2	29674667	29674783	Gained	16.41	29674667
FAM138B/MIR1302-3/RABL2A	chr2	113517568	113517709	Gained	13.19	113517568
	chr2	113520701	113520866	Lost	9.56	113520701
	chr2	113554359	113554515	Gained	11.68	113554359
	chr2	113598419	113598701	Lost	8.33	113598419
	chr2						113602676	113603477
	chr2						113619740	113619759
	chr2						113624539	113624721
TEX41	chr2	144720943	144721088	Gained	13.68	97472441
	chr2	144721617	144721781	Lost	10.93	97471748
	chr2	144723127	144723271	Lost	12.49	97470258
	chr2						144758905	144758925
	chr2	144902866	144903007	Gained	14.33	97290522
SNAP25	chr20						10191536	10191567
	chr20	10287683	10287829	Gained	10.94	10287683
	chr20	10372790	10372935	Lost	27.59	10372790
MIR644A/ITCH	chr20						34463432	34463455
	chr20	34474389	34474531	Lost	13.96	29969636
	chr20	34536484	34536608	Gained	13.07	29907559
OR11H1	chr22						15509357	15509413
	chr22	15526321	15526458	Lost	11.59	15526321
	chr22	15609995	15610128	Gained	10.29	15609995
	chr22	15612011	15612150	Gained	11.22	15612011
	chr22	15615486	15615606	Lost	12.49	15615486
IGFBP7-AS1	chr4						57087751	57087769
	chr4	57225462	57225613	Lost	12.87	57225462
	chr4	57295855	57295975	Gained	14.81	57295855
LINC01378	chr4						117481200	117481220
	chr4	117669598	117669805	Gained	19.15	72544750
	chr4	117670673	117670805	Lost	9.37	72543750
	chr4	117680630	117680726	Lost	18.39	72533829
CARTPT	chr5						71698345	71698366
	chr5	71760007	71760120	Lost	12.86	71760007
	chr5	71796602	71796743	Lost	11.04	71796602
	chr5	71796938	71797075	Gained	13.68	71796938
GPER1	chr7						1062953	1062972
	chr7	1069520	1069662	Gained	12.95	1069520
	chr7	1127844	1128009	Lost	11.04	1127844
	chr7	1129324	1129448	Lost	11.04	1129324
	chr7	1159590	1159756	Gained	12.77	1159590
C7orf50GPR146/ZFAND2A	chr7						1062953	1062972
	chr7	1069520	1069662	Gained	12.95	1069520
	chr7	1127844	1128009	Lost	11.04	1127844
	chr7	1129324	1129448	Lost	11.04	1129324
	chr7	1159590	1159756	Gained	12.77	1159590
	chr7						1188641	1188681
CSMD3	chr8						112175365	112175386
	chr8	112662172	112662324	Lost	14.71	32476312
	chr8	112662615	112662830	Lost	10.6	32475806
	chr8	113451725	113451865	Gained	12.96	31686771
LINC01189	chr9	62353267	62353400	Gained	12.7	62353267
	chr9	62374000	62374128	Lost	9.93	62374000
	chr9	62405332	62405485	Gained	11.33	62405332
	chr9						62443201	62443390
	chr9						62465772	62465791
	chr9	62594903	62595049	Gained	9.78	62594903
OR1K1/OR1L6/OR5C1	chr9	122715395	122715546	Lost	14.71	15679171
	chr9	122750252	122750387	Gained	11.66	15644330
	chr9	122765663	122765791	Gained	13.68	15628926
	chr9						122791627	122791646
PDCL	chr9	122750252	122750387	Gained	11.66	15644330
	chr9	122765663	122765791	Gained	13.68	15628926
	chr9						122791627	122791646
	chr9	122926316	122926475	Lost	9.73	15468242
FMR1NB	chrX	147972504	147972652	Lost	12.87	8068243
	chrX						148005289	148005307
	chrX	148125692	148125846	Gained	19.15	7915049
CLIC2	chrX	155185655	155185780	Gained	13.68	855115
	chrX	155304697	155304850	Lost	18.21	736045
	chrX						155364123	155364157
	chrX	155432797	155432961	Gained	9.03	607934
IL9R/VAMLP7	chrX	155916470	155916606	Lost	11.04	124289
	chrX						155951958	155951983
	chrX	155964764	155964914	Gained	10.94	75981
	chrX	156021627	156021811	Lost	10.09	19084
	chrX						156030056	156030800
